# Supplementary material for: 1-{2-[(E)-2-(2-Nitro­phen­yl)ethen­yl]-1-phenyl­sulfonyl-1H-indol-3-yl}ethanone
Source: Acta Crystallogr Sect E Struct Rep Online. 2013 Aug 14;69(Pt 9):o1422–3. doi: 10.1107/S1600536813022241 (PMC3884461; doi:10.1107/S1600536813022241)
Supplement: Supplementary file 1 [file e-69-o1422-sup1.cif]

##############################################################################
#                                                                            #
# This CIF contains the data in a paper accepted for publication in          #
# Acta Crystallographica Section E. It conforms to the requirements of       #
# Notes for Authors for Acta Crystallographica Section E, and has been       #
# peer reviewed under the auspices of the IUCr Commission on Journals.       #
#                                                                            #
# Full details of the Crystallographic Information File format               #
# are given in the paper "The Crystallographic Information File (CIF):       #
# a New Standard Archive File for Crystallography" by S. R. Hall, F. H.      #
# Allen and I. D. Brown [Acta Cryst. (1991), A47, 655-685].                  #
#                                                                            #
# The current version of the core CIF dictionary is obtainable from          #
# ftp://ftp.iucr.org/pub/cif_core.dic.                                       #
#                                                                            #
# Software is freely available for graphical display of the structure(s)     #
# in this CIF. For information consult the CIF software page                 #
# http://www.iucr.org/resources/cif/software.                                #
#                                                                            #
# This file may be used for bona fide research purposes within the           #
# scientific community so long as proper attribution is given to the journal # 
# article from which it was obtained.                                        #
#                                                                            #
##############################################################################
data_global
_audit_creation_method     SHELXL-97
_journal_date_recd_electronic     2013-08-01
_journal_date_accepted     2013-08-08
_journal_name_full     'Acta Crystallographica, Section E'
_journal_year     2013
_journal_volume     69
_journal_issue      9
_journal_page_first     o1422
_journal_page_last     o1423
_journal_paper_category     QO
_journal_paper_doi     10.1107/S1600536813022241
_journal_coeditor_code     SU2631
_publ_contact_author_name     'K. Sethusankar'
_publ_contact_author_address
;
   Department of Physics
   RKM Vivekananda College (Autonomous)
   Chennai 600 004
   India
;
_publ_contact_author_email     'ksethusankar@yahoo.co.in'
_publ_contact_author_fax     '044 091 2499 3057'
_publ_contact_author_phone     '044 091 24484170'
_publ_section_title
;\
1-{2-[(<i>E</i>)-2-(2-Nitrophenyl)ethenyl]-1-phenylsulfonyl-1<i>H</i>-indol-3-\
yl}ethanone
;
loop_
    _publ_author_name
    _publ_author_address
    'S. Karthikeyan'
;
Department of Physics
RKM Vivekananda College (Autonomous)
Chennai 600 004
India
;
    'K. Sethusankar'
;
Department of Physics
RKM Vivekananda College (Autonomous)
Chennai 600 004
India
;
    'Velu Saravanan'
;
Department of Organic Chemistry
University of Madras
Maraimalai Campus
Chennai 600 025
India
;
    'Arasambattu K. Mohanakrishnan'
;
Department of Organic Chemistry
University of Madras
Maraimalai Campus
Chennai 600 025
India
;
data_I
_audit_creation_method     SHELXL-97
_chemical_name_systematic
;\
1-{2-[(<i>E</i>)-2-(2-Nitrophenyl)ethenyl]-1-phenylsulfonyl-1<i>H</i>-indol-3-\
yl}ethanone
;
_chemical_name_common     ?
_chemical_formula_moiety     'C24 H18 N2 O5 S'
_chemical_formula_sum     'C24 H18 N2 O5 S'
_chemical_formula_iupac     'C24 H18 N2 O5 S'
_chemical_formula_weight     446.46
_chemical_melting_point     ?
_symmetry_cell_setting     monoclinic
_symmetry_space_group_name_H-M     'P 21/n'
_symmetry_space_group_name_Hall     '-p 2yn'
loop_
    _symmetry_equiv_pos_as_xyz
    'x, y, z'
    '-x+1/2, y+1/2, -z+1/2'
    '-x, -y, -z'
    'x-1/2, -y-1/2, z-1/2'
_cell_length_a     8.2409(8)
_cell_length_b     16.1702(15)
_cell_length_c     15.3700(15)
_cell_angle_alpha     90.00
_cell_angle_beta     95.775(5)
_cell_angle_gamma     90.00
_cell_volume     2037.8(3)
_cell_formula_units_Z     4
_cell_measurement_reflns_used     4960
_cell_measurement_theta_min     1.83
_cell_measurement_theta_max     28.38
_cell_measurement_temperature     296(2)
_exptl_crystal_description     Block
_exptl_crystal_colour     yellow
_exptl_crystal_size_max     0.28
_exptl_crystal_size_mid     0.25
_exptl_crystal_size_min     0.23
_exptl_crystal_density_diffrn     1.455
_exptl_crystal_density_meas     ?
_exptl_crystal_density_method     'not measured'
_exptl_crystal_F_000     928
_exptl_absorpt_coefficient_mu     0.200
_exptl_absorpt_correction_type     none
_exptl_absorpt_process_details     ?
_exptl_absorpt_correction_T_min     ?
_exptl_absorpt_correction_T_max     ?
_exptl_special_details     ?
_diffrn_ambient_temperature     296(2)
_diffrn_radiation_type     MoK\a
_diffrn_radiation_wavelength     0.71073
_diffrn_radiation_source     'fine-focus sealed tube'
_diffrn_radiation_monochromator     graphite
_diffrn_measurement_device_type     'Bruker SMART APEXII CCD'
_diffrn_measurement_method     '\w and \f scans'
_diffrn_detector_area_resol_mean     ?
_diffrn_reflns_number     18837
_diffrn_reflns_av_R_equivalents     0.0212
_diffrn_reflns_av_sigmaI/netI     0.0226
_diffrn_reflns_theta_min     1.83
_diffrn_reflns_theta_max     28.38
_diffrn_reflns_theta_full     28.38
_diffrn_measured_fraction_theta_max     0.971
_diffrn_measured_fraction_theta_full     0.971
_diffrn_reflns_limit_h_min     -10
_diffrn_reflns_limit_h_max     7
_diffrn_reflns_limit_k_min     -17
_diffrn_reflns_limit_k_max     21
_diffrn_reflns_limit_l_min     -19
_diffrn_reflns_limit_l_max     20
_diffrn_standards_number     ?
_diffrn_standards_interval_count     ?
_diffrn_standards_interval_time     ?
_diffrn_standards_decay_%     ?
_refine_special_details
;
Refinement of <i>F</i>^2^ against ALL reflections. The weighted <i>R</i>-factor
<i>wR</i> and goodness of fit <i>S</i> are based on <i>F</i>^2^, conventional
<i>R</i>-factors <i>R</i> are based on <i>F</i>, with <i>F</i> set to zero for
negative <i>F</i>^2^. The threshold expression of <i>F</i>^2^ >
\s(<i>F</i>^2^) is used only for calculating <i>R</i>-factors(gt) <i>etc</i>.
and is not relevant to the choice of reflections for refinement.
<i>R</i>-factors based on <i>F</i>^2^ are statistically about twice as large
as those based on <i>F</i>, and <i>R</i>- factors based on ALL data will be
even larger.
;
_reflns_number_total     4960
_reflns_number_gt     3893
_reflns_threshold_expression     I>2sigma(I)
_refine_ls_structure_factor_coef     Fsqd
_refine_ls_matrix_type     full
_refine_ls_R_factor_all     0.0549
_refine_ls_R_factor_gt     0.0410
_refine_ls_wR_factor_gt     0.1086
_refine_ls_wR_factor_ref     0.1180
_refine_ls_goodness_of_fit_ref     1.020
_refine_ls_restrained_S_all     1.020
_refine_ls_number_reflns     4960
_refine_ls_number_parameters     290
_refine_ls_number_restraints     0
_refine_ls_hydrogen_treatment     constr
_refine_ls_weighting_scheme     calc
_refine_ls_weighting_details
         'calc w=1/[\s^2^(Fo^2^)+(0.0590P)^2^+0.5665P] where P=(Fo^2^+2Fc^2^)/3'
_atom_sites_solution_hydrogens     geom
_atom_sites_solution_primary     direct
_atom_sites_solution_secondary     difmap
_refine_ls_shift/su_max     0.001
_refine_ls_shift/su_mean     0.000
_refine_diff_density_max     0.423
_refine_diff_density_min     -0.379
_refine_ls_extinction_method     none
_refine_ls_extinction_coef     ?
loop_
    _atom_type_symbol
    _atom_type_description
    _atom_type_scat_dispersion_real
    _atom_type_scat_dispersion_imag
    _atom_type_scat_source
    'C' 'C' 0.0033 0.0016
                         'International Tables Vol C Tables 4.2.6.8 and 6.1.1.4'
    'H' 'H' 0.0000 0.0000
                         'International Tables Vol C Tables 4.2.6.8 and 6.1.1.4'
    'N' 'N' 0.0061 0.0033
                         'International Tables Vol C Tables 4.2.6.8 and 6.1.1.4'
    'O' 'O' 0.0106 0.0060
                         'International Tables Vol C Tables 4.2.6.8 and 6.1.1.4'
    'S' 'S' 0.1246 0.1234
                         'International Tables Vol C Tables 4.2.6.8 and 6.1.1.4'
_computing_data_collection     'APEX2 (Bruker, 2008)'
_computing_cell_refinement     'SAINT (Bruker, 2008)'
_computing_data_reduction     'SAINT (Bruker, 2008)'
_computing_structure_solution     'SHELXS97 (Sheldrick, 2008)'
_computing_structure_refinement     'SHELXL97 (Sheldrick, 2008)'
_computing_molecular_graphics
 'ORTEP-3 for Windows (Farrugia, 2012) and Mercury (Macrae <i>et al.</i>, 2008)'
_computing_publication_material
                            'SHELXL97 (Sheldrick, 2008) and PLATON (Spek, 2009)'
loop_
    _atom_site_type_symbol
    _atom_site_label
    _atom_site_fract_x
    _atom_site_fract_y
    _atom_site_fract_z
    _atom_site_U_iso_or_equiv
    _atom_site_adp_type
    _atom_site_calc_flag
    _atom_site_refinement_flags
    _atom_site_occupancy
    _atom_site_symmetry_multiplicity
    _atom_site_disorder_assembly
    _atom_site_disorder_group
    C C1 0.21108(19) 0.10784(11) 0.52063(10) 0.0405(4) Uani d . 1 1 . .
    C C2 0.1313(3) 0.17176(13) 0.47358(13) 0.0570(5) Uani d . 1 1 . .
    H H2 0.1284 0.2250 0.4963 0.068 Uiso calc R 1 1 . .
    C C3 0.0567(2) 0.15297(15) 0.39184(13) 0.0627(5) Uani d . 1 1 . .
    H H3 0.0019 0.1944 0.3587 0.075 Uiso calc R 1 1 . .
    C C4 0.0611(2) 0.07382(14) 0.35767(12) 0.0579(5) Uani d . 1 1 . .
    H H4 0.0089 0.0631 0.3023 0.070 Uiso calc R 1 1 . .
    C C5 0.1414(2) 0.01077(13) 0.40421(11) 0.0499(4) Uani d . 1 1 . .
    H H5 0.1450 -0.0421 0.3806 0.060 Uiso calc R 1 1 . .
    C C6 0.21746(19) 0.02793(11) 0.48764(10) 0.0395(4) Uani d . 1 1 . .
    C C7 0.31131(18) -0.02214(10) 0.55255(10) 0.0379(3) Uani d . 1 1 . .
    C C8 0.35638(18) 0.02700(9) 0.62314(10) 0.0356(3) Uani d . 1 1 . .
    C C9 0.45622(19) 0.00804(10) 0.70516(10) 0.0375(3) Uani d . 1 1 . .
    H H9 0.5562 0.0346 0.7165 0.045 Uiso calc R 1 1 . .
    C C10 0.41139(19) -0.04492(10) 0.76375(10) 0.0381(3) Uani d . 1 1 . .
    H H10 0.3066 -0.0668 0.7559 0.046 Uiso calc R 1 1 . .
    C C11 0.5202(2) -0.07076(9) 0.84085(10) 0.0386(3) Uani d . 1 1 . .
    C C12 0.6855(2) -0.08209(11) 0.83104(13) 0.0500(4) Uani d . 1 1 . .
    H H12 0.7229 -0.0696 0.7775 0.060 Uiso calc R 1 1 . .
    C C13 0.7946(2) -0.11089(13) 0.89725(15) 0.0618(5) Uani d . 1 1 . .
    H H13 0.9040 -0.1172 0.8885 0.074 Uiso calc R 1 1 . .
    C C14 0.7415(3) -0.13056(13) 0.97719(14) 0.0652(6) Uani d . 1 1 . .
    H H14 0.8147 -0.1514 1.0218 0.078 Uiso calc R 1 1 . .
    C C15 0.5818(3) -0.11937(12) 0.99067(12) 0.0566(5) Uani d . 1 1 . .
    H H15 0.5464 -0.1316 1.0448 0.068 Uiso calc R 1 1 . .
    C C16 0.4726(2) -0.08979(10) 0.92347(10) 0.0422(4) Uani d . 1 1 . .
    C C17 0.10318(18) 0.16933(9) 0.72059(10) 0.0339(3) Uani d . 1 1 . .
    C C18 0.0997(2) 0.11710(11) 0.79151(10) 0.0426(4) Uani d . 1 1 . .
    H H18 0.1937 0.0897 0.8143 0.051 Uiso calc R 1 1 . .
    C C19 -0.0445(2) 0.10613(12) 0.82802(11) 0.0478(4) Uani d . 1 1 . .
    H H19 -0.0483 0.0711 0.8757 0.057 Uiso calc R 1 1 . .
    C C20 -0.1833(2) 0.14712(12) 0.79391(11) 0.0460(4) Uani d . 1 1 . .
    H H20 -0.2800 0.1404 0.8195 0.055 Uiso calc R 1 1 . .
    C C21 -0.1796(2) 0.19756(12) 0.72260(12) 0.0466(4) Uani d . 1 1 . .
    H H21 -0.2743 0.2241 0.6994 0.056 Uiso calc R 1 1 . .
    C C22 -0.03571(19) 0.20929(10) 0.68482(11) 0.0415(4) Uani d . 1 1 . .
    H H22 -0.0328 0.2434 0.6363 0.050 Uiso calc R 1 1 . .
    C C23 0.3572(2) -0.10893(11) 0.53594(12) 0.0513(4) Uani d . 1 1 . .
    C C24 0.4614(3) -0.15953(12) 0.59949(13) 0.0617(5) Uani d . 1 1 . .
    H H24A 0.3984 -0.1781 0.6450 0.093 Uiso calc R 1 1 . .
    H H24B 0.5515 -0.1268 0.6245 0.093 Uiso calc R 1 1 . .
    H H24C 0.5018 -0.2065 0.5702 0.093 Uiso calc R 1 1 . .
    N N1 0.30044(16) 0.10825(8) 0.60412(8) 0.0394(3) Uani d . 1 1 . .
    N N2 0.3042(2) -0.07812(9) 0.94350(10) 0.0501(4) Uani d . 1 1 . .
    O O1 0.28218(16) 0.25924(7) 0.62838(9) 0.0549(3) Uani d . 1 1 . .
    O O2 0.41828(14) 0.17130(8) 0.74404(8) 0.0498(3) Uani d . 1 1 . .
    O O3 0.20813(17) -0.04423(10) 0.89080(9) 0.0653(4) Uani d . 1 1 . .
    O O4 0.2671(2) -0.10333(12) 1.01319(10) 0.0862(5) Uani d . 1 1 . .
    O O5 0.3144(3) -0.13858(12) 0.46632(13) 0.1255(10) Uani d . 1 1 . .
    S S1 0.28946(5) 0.18452(2) 0.67705(3) 0.03893(12) Uani d . 1 1 . .
loop_
    _atom_site_aniso_label
    _atom_site_aniso_U_11
    _atom_site_aniso_U_22
    _atom_site_aniso_U_33
    _atom_site_aniso_U_12
    _atom_site_aniso_U_13
    _atom_site_aniso_U_23
    C1 0.0387(8) 0.0493(9) 0.0345(8) 0.0064(7) 0.0078(6) 0.0042(7)
    C2 0.0639(12) 0.0574(11) 0.0499(10) 0.0185(9) 0.0072(9) 0.0088(9)
    C3 0.0602(12) 0.0790(14) 0.0479(11) 0.0200(11) 0.0012(9) 0.0180(10)
    C4 0.0465(10) 0.0853(15) 0.0409(10) 0.0039(10) -0.0008(8) 0.0064(9)
    C5 0.0443(9) 0.0639(11) 0.0414(9) -0.0026(8) 0.0030(7) -0.0025(8)
    C6 0.0354(8) 0.0484(9) 0.0356(8) -0.0002(7) 0.0080(6) 0.0027(7)
    C7 0.0364(8) 0.0411(8) 0.0367(8) -0.0010(6) 0.0060(6) 0.0015(6)
    C8 0.0336(7) 0.0380(8) 0.0363(8) 0.0016(6) 0.0089(6) 0.0037(6)
    C9 0.0354(8) 0.0392(8) 0.0378(8) 0.0019(6) 0.0028(6) -0.0007(6)
    C10 0.0350(8) 0.0430(9) 0.0363(8) 0.0012(6) 0.0033(6) -0.0008(7)
    C11 0.0429(9) 0.0342(8) 0.0376(8) -0.0022(6) -0.0006(6) -0.0016(6)
    C12 0.0441(9) 0.0502(10) 0.0547(10) -0.0022(8) 0.0004(8) 0.0038(8)
    C13 0.0457(10) 0.0613(12) 0.0743(14) -0.0011(9) -0.0142(9) -0.0001(10)
    C14 0.0725(14) 0.0595(12) 0.0569(12) 0.0018(10) -0.0271(10) 0.0017(10)
    C15 0.0834(15) 0.0468(10) 0.0369(9) -0.0011(9) -0.0081(9) -0.0002(8)
    C16 0.0551(10) 0.0337(8) 0.0370(8) -0.0014(7) 0.0014(7) -0.0035(6)
    C17 0.0335(7) 0.0331(7) 0.0347(7) -0.0002(6) 0.0020(6) -0.0054(6)
    C18 0.0422(9) 0.0481(9) 0.0366(8) 0.0067(7) -0.0005(7) 0.0026(7)
    C19 0.0499(10) 0.0556(10) 0.0382(9) 0.0001(8) 0.0066(7) 0.0065(8)
    C20 0.0377(9) 0.0561(10) 0.0446(9) -0.0045(7) 0.0062(7) -0.0037(8)
    C21 0.0349(8) 0.0533(10) 0.0506(10) 0.0052(7) -0.0008(7) 0.0015(8)
    C22 0.0417(9) 0.0401(8) 0.0419(9) 0.0022(7) -0.0007(7) 0.0050(7)
    C23 0.0586(11) 0.0445(10) 0.0495(10) -0.0001(8) -0.0006(8) -0.0066(8)
    C24 0.0823(15) 0.0428(10) 0.0596(12) 0.0124(10) 0.0054(10) -0.0016(9)
    N1 0.0437(7) 0.0401(7) 0.0349(7) 0.0076(6) 0.0060(5) 0.0013(5)
    N2 0.0696(10) 0.0408(8) 0.0419(8) 0.0020(7) 0.0159(7) 0.0004(6)
    O1 0.0575(8) 0.0386(6) 0.0708(8) -0.0015(5) 0.0165(6) 0.0090(6)
    O2 0.0369(6) 0.0521(7) 0.0589(8) -0.0016(5) -0.0030(5) -0.0118(6)
    O3 0.0606(9) 0.0722(10) 0.0661(9) 0.0154(7) 0.0206(7) 0.0209(7)
    O4 0.1070(13) 0.1054(13) 0.0524(9) 0.0156(11) 0.0377(9) 0.0191(9)
    O5 0.191(2) 0.0768(12) 0.0917(13) 0.0510(14) -0.0689(14) -0.0432(11)
    S1 0.0365(2) 0.0349(2) 0.0456(2) -0.00095(15) 0.00548(16) -0.00227(16)
_geom_special_details
;
All e.s.d.'s (except the e.s.d. in the dihedral angle between two l.s. planes)
are estimated using the full covariance matrix. The cell e.s.d.'s are taken
into account individually in the estimation of e.s.d.'s in distances, angles
and torsion angles; correlations between e.s.d.'s in cell parameters are only
used when they are defined by crystal symmetry. An approximate (isotropic)
treatment of cell e.s.d.'s is used for estimating e.s.d.'s involving l.s.
planes.
;
loop_
    _geom_bond_atom_site_label_1
    _geom_bond_atom_site_label_2
    _geom_bond_site_symmetry_2
    _geom_bond_distance
    _geom_bond_publ_flag
    C1 C2 . 1.389(2) ?
    C1 C6 . 1.391(2) ?
    C1 N1 . 1.414(2) ?
    C2 C3 . 1.376(3) ?
    C2 H2 . 0.9300 ?
    C3 C4 . 1.385(3) ?
    C3 H3 . 0.9300 ?
    C4 C5 . 1.376(3) ?
    C4 H4 . 0.9300 ?
    C5 C6 . 1.397(2) ?
    C5 H5 . 0.9300 ?
    C6 C7 . 1.447(2) ?
    C7 C8 . 1.366(2) ?
    C7 C23 . 1.482(2) ?
    C8 N1 . 1.413(2) ?
    C8 C9 . 1.467(2) ?
    C9 C10 . 1.322(2) ?
    C9 H9 . 0.9300 ?
    C10 C11 . 1.473(2) ?
    C10 H10 . 0.9300 ?
    C11 C12 . 1.397(2) ?
    C11 C16 . 1.401(2) ?
    C12 C13 . 1.370(3) ?
    C12 H12 . 0.9300 ?
    C13 C14 . 1.382(3) ?
    C13 H13 . 0.9300 ?
    C14 C15 . 1.365(3) ?
    C14 H14 . 0.9300 ?
    C15 C16 . 1.385(2) ?
    C15 H15 . 0.9300 ?
    C16 N2 . 1.464(2) ?
    C17 C22 . 1.380(2) ?
    C17 C18 . 1.382(2) ?
    C17 S1 . 1.7526(15) ?
    C18 C19 . 1.375(2) ?
    C18 H18 . 0.9300 ?
    C19 C20 . 1.379(2) ?
    C19 H19 . 0.9300 ?
    C20 C21 . 1.369(3) ?
    C20 H20 . 0.9300 ?
    C21 C22 . 1.385(2) ?
    C21 H21 . 0.9300 ?
    C22 H22 . 0.9300 ?
    C23 O5 . 1.193(2) ?
    C23 C24 . 1.480(3) ?
    C24 H24A . 0.9600 ?
    C24 H24B . 0.9600 ?
    C24 H24C . 0.9600 ?
    N1 S1 . 1.6752(14) ?
    N2 O3 . 1.2058(19) ?
    N2 O4 . 1.2135(19) ?
    O1 S1 . 1.4192(13) ?
    O2 S1 . 1.4187(12) ?
loop_
    _geom_angle_atom_site_label_1
    _geom_angle_atom_site_label_2
    _geom_angle_atom_site_label_3
    _geom_angle_site_symmetry_1
    _geom_angle_site_symmetry_3
    _geom_angle
    _geom_angle_publ_flag
    C2 C1 C6 . . 122.34(16) ?
    C2 C1 N1 . . 130.19(17) ?
    C6 C1 N1 . . 107.45(13) ?
    C3 C2 C1 . . 117.12(19) ?
    C3 C2 H2 . . 121.4 ?
    C1 C2 H2 . . 121.4 ?
    C2 C3 C4 . . 121.59(18) ?
    C2 C3 H3 . . 119.2 ?
    C4 C3 H3 . . 119.2 ?
    C5 C4 C3 . . 121.13(18) ?
    C5 C4 H4 . . 119.4 ?
    C3 C4 H4 . . 119.4 ?
    C4 C5 C6 . . 118.54(18) ?
    C4 C5 H5 . . 120.7 ?
    C6 C5 H5 . . 120.7 ?
    C1 C6 C5 . . 119.28(16) ?
    C1 C6 C7 . . 107.80(14) ?
    C5 C6 C7 . . 132.91(16) ?
    C8 C7 C6 . . 107.81(14) ?
    C8 C7 C23 . . 129.34(15) ?
    C6 C7 C23 . . 122.62(15) ?
    C7 C8 N1 . . 108.64(13) ?
    C7 C8 C9 . . 130.18(14) ?
    N1 C8 C9 . . 121.02(14) ?
    C10 C9 C8 . . 123.36(15) ?
    C10 C9 H9 . . 118.3 ?
    C8 C9 H9 . . 118.3 ?
    C9 C10 C11 . . 122.86(15) ?
    C9 C10 H10 . . 118.6 ?
    C11 C10 H10 . . 118.6 ?
    C12 C11 C16 . . 115.74(15) ?
    C12 C11 C10 . . 118.13(15) ?
    C16 C11 C10 . . 126.03(15) ?
    C13 C12 C11 . . 122.58(19) ?
    C13 C12 H12 . . 118.7 ?
    C11 C12 H12 . . 118.7 ?
    C12 C13 C14 . . 119.7(2) ?
    C12 C13 H13 . . 120.1 ?
    C14 C13 H13 . . 120.1 ?
    C15 C14 C13 . . 120.05(18) ?
    C15 C14 H14 . . 120.0 ?
    C13 C14 H14 . . 120.0 ?
    C14 C15 C16 . . 119.79(19) ?
    C14 C15 H15 . . 120.1 ?
    C16 C15 H15 . . 120.1 ?
    C15 C16 C11 . . 122.11(17) ?
    C15 C16 N2 . . 116.51(16) ?
    C11 C16 N2 . . 121.38(15) ?
    C22 C17 C18 . . 121.22(15) ?
    C22 C17 S1 . . 120.38(12) ?
    C18 C17 S1 . . 118.40(12) ?
    C19 C18 C17 . . 119.23(15) ?
    C19 C18 H18 . . 120.4 ?
    C17 C18 H18 . . 120.4 ?
    C18 C19 C20 . . 120.04(16) ?
    C18 C19 H19 . . 120.0 ?
    C20 C19 H19 . . 120.0 ?
    C21 C20 C19 . . 120.40(16) ?
    C21 C20 H20 . . 119.8 ?
    C19 C20 H20 . . 119.8 ?
    C20 C21 C22 . . 120.41(16) ?
    C20 C21 H21 . . 119.8 ?
    C22 C21 H21 . . 119.8 ?
    C17 C22 C21 . . 118.68(15) ?
    C17 C22 H22 . . 120.7 ?
    C21 C22 H22 . . 120.7 ?
    O5 C23 C24 . . 117.99(18) ?
    O5 C23 C7 . . 118.50(18) ?
    C24 C23 C7 . . 123.42(16) ?
    C23 C24 H24A . . 109.5 ?
    C23 C24 H24B . . 109.5 ?
    H24A C24 H24B . . 109.5 ?
    C23 C24 H24C . . 109.5 ?
    H24A C24 H24C . . 109.5 ?
    H24B C24 H24C . . 109.5 ?
    C8 N1 C1 . . 108.22(13) ?
    C8 N1 S1 . . 125.77(11) ?
    C1 N1 S1 . . 123.54(11) ?
    O3 N2 O4 . . 122.63(17) ?
    O3 N2 C16 . . 119.31(14) ?
    O4 N2 C16 . . 118.06(17) ?
    O2 S1 O1 . . 119.98(8) ?
    O2 S1 N1 . . 106.73(7) ?
    O1 S1 N1 . . 106.04(8) ?
    O2 S1 C17 . . 108.79(7) ?
    O1 S1 C17 . . 109.17(8) ?
    N1 S1 C17 . . 105.11(7) ?
loop_
    _geom_torsion_atom_site_label_1
    _geom_torsion_atom_site_label_2
    _geom_torsion_atom_site_label_3
    _geom_torsion_atom_site_label_4
    _geom_torsion_site_symmetry_1
    _geom_torsion_site_symmetry_2
    _geom_torsion_site_symmetry_3
    _geom_torsion_site_symmetry_4
    _geom_torsion
    _geom_torsion_publ_flag
    C6 C1 C2 C3 . . . . 0.3(3) ?
    N1 C1 C2 C3 . . . . 178.49(17) ?
    C1 C2 C3 C4 . . . . -0.2(3) ?
    C2 C3 C4 C5 . . . . -0.3(3) ?
    C3 C4 C5 C6 . . . . 0.7(3) ?
    C2 C1 C6 C5 . . . . 0.1(3) ?
    N1 C1 C6 C5 . . . . -178.46(14) ?
    C2 C1 C6 C7 . . . . 179.14(16) ?
    N1 C1 C6 C7 . . . . 0.59(17) ?
    C4 C5 C6 C1 . . . . -0.6(2) ?
    C4 C5 C6 C7 . . . . -179.37(18) ?
    C1 C6 C7 C8 . . . . 1.22(17) ?
    C5 C6 C7 C8 . . . . -179.90(17) ?
    C1 C6 C7 C23 . . . . -173.71(15) ?
    C5 C6 C7 C23 . . . . 5.2(3) ?
    C6 C7 C8 N1 . . . . -2.55(17) ?
    C23 C7 C8 N1 . . . . 171.93(16) ?
    C6 C7 C8 C9 . . . . -177.91(15) ?
    C23 C7 C8 C9 . . . . -3.4(3) ?
    C7 C8 C9 C10 . . . . -65.7(2) ?
    N1 C8 C9 C10 . . . . 119.47(18) ?
    C8 C9 C10 C11 . . . . 172.71(14) ?
    C9 C10 C11 C12 . . . . -37.6(2) ?
    C9 C10 C11 C16 . . . . 146.09(17) ?
    C16 C11 C12 C13 . . . . 0.8(3) ?
    C10 C11 C12 C13 . . . . -175.90(17) ?
    C11 C12 C13 C14 . . . . 0.6(3) ?
    C12 C13 C14 C15 . . . . -1.6(3) ?
    C13 C14 C15 C16 . . . . 1.3(3) ?
    C14 C15 C16 C11 . . . . 0.1(3) ?
    C14 C15 C16 N2 . . . . -178.97(17) ?
    C12 C11 C16 C15 . . . . -1.1(2) ?
    C10 C11 C16 C15 . . . . 175.24(16) ?
    C12 C11 C16 N2 . . . . 177.94(15) ?
    C10 C11 C16 N2 . . . . -5.7(2) ?
    C22 C17 C18 C19 . . . . -1.3(2) ?
    S1 C17 C18 C19 . . . . 178.28(13) ?
    C17 C18 C19 C20 . . . . -0.1(3) ?
    C18 C19 C20 C21 . . . . 1.3(3) ?
    C19 C20 C21 C22 . . . . -1.2(3) ?
    C18 C17 C22 C21 . . . . 1.4(2) ?
    S1 C17 C22 C21 . . . . -178.17(13) ?
    C20 C21 C22 C17 . . . . -0.1(3) ?
    C8 C7 C23 O5 . . . . -174.0(2) ?
    C6 C7 C23 O5 . . . . -0.3(3) ?
    C8 C7 C23 C24 . . . . 2.5(3) ?
    C6 C7 C23 C24 . . . . 176.22(17) ?
    C7 C8 N1 C1 . . . . 2.95(17) ?
    C9 C8 N1 C1 . . . . 178.81(13) ?
    C7 C8 N1 S1 . . . . 165.52(11) ?
    C9 C8 N1 S1 . . . . -18.6(2) ?
    C2 C1 N1 C8 . . . . 179.46(18) ?
    C6 C1 N1 C8 . . . . -2.14(17) ?
    C2 C1 N1 S1 . . . . 16.4(3) ?
    C6 C1 N1 S1 . . . . -165.19(11) ?
    C15 C16 N2 O3 . . . . 172.02(17) ?
    C11 C16 N2 O3 . . . . -7.1(2) ?
    C15 C16 N2 O4 . . . . -8.0(2) ?
    C11 C16 N2 O4 . . . . 172.85(17) ?
    C8 N1 S1 O2 . . . . 31.41(15) ?
    C1 N1 S1 O2 . . . . -168.55(12) ?
    C8 N1 S1 O1 . . . . 160.41(13) ?
    C1 N1 S1 O1 . . . . -39.55(15) ?
    C8 N1 S1 C17 . . . . -84.02(14) ?
    C1 N1 S1 C17 . . . . 76.02(14) ?
    C22 C17 S1 O2 . . . . 152.91(13) ?
    C18 C17 S1 O2 . . . . -26.65(14) ?
    C22 C17 S1 O1 . . . . 20.30(15) ?
    C18 C17 S1 O1 . . . . -159.27(12) ?
    C22 C17 S1 N1 . . . . -93.09(13) ?
    C18 C17 S1 N1 . . . . 87.35(13) ?
loop_
    _geom_hbond_atom_site_label_D
    _geom_hbond_atom_site_label_H
    _geom_hbond_atom_site_label_A
    _geom_hbond_site_symmetry_A
    _geom_hbond_distance_DH
    _geom_hbond_distance_HA
    _geom_hbond_distance_DA
    _geom_hbond_angle_DHA
    C2 H2 O1 . 0.93 2.35 2.935(2) 121
    C18 H18 O3 . 0.93 2.46 3.108(2) 127
    C20 H20 O2 1_455 0.93 2.68 3.319(2) 126
    C5 H5 Cg1 3_556 0.93 2.89 3.720(2) 149
    C22 H22 Cg2 2_556 0.93 2.73 3.4618(18) 137
    C24 H24B Cg3 3_656 0.96 2.90 3.601(3) 131
