# Supplementary material for: 1-{2-[(E)-2-(2-Nitro­phen­yl)ethen­yl]-1-phenyl­sulfonyl-1H-indol-3-yl}ethanone
Source: Acta Crystallogr Sect E Struct Rep Online. 2013 Aug 14;69(Pt 9):o1422–3. doi: 10.1107/S1600536813022241 (PMC3884461; doi:10.1107/S1600536813022241)
Supplement: Supplementary file 2 [file e-69-o1422-Isup2.hkl]

# 
# h,k,l, Fc-squared, Fo-squared, sigma(Fo-squared) and status flag 
# 
data_I
_shelx_title ' KARTHI in P2(1)/n' 
_shelx_refln_list_code          4 
_shelx_F_calc_maximum      236.48 
_exptl_crystal_F_000       928.00 
_reflns_d_resolution_high  0.7476 
 
loop_ 
 _symmetry_equiv_pos_as_xyz 
 'x, y, z' 
 '-x+1/2, y+1/2, -z+1/2' 
 '-x, -y, -z' 
 'x-1/2, -y-1/2, z-1/2' 
 
_cell_length_a     8.2409 
_cell_length_b    16.1702 
_cell_length_c    15.3700 
_cell_angle_alpha  90.000 
_cell_angle_beta   95.775 
_cell_angle_gamma  90.000 
 
_shelx_F_squared_multiplier     1.000 
 
loop_ 
 _refln_index_h 
 _refln_index_k 
 _refln_index_l 
 _refln_F_squared_calc 
 _refln_F_squared_meas 
 _refln_F_squared_sigma 
 _refln_observed_status 
   2   0   0    15019.55    15016.46    167.18 o 
   4   0   0     2278.06     2257.79     26.81 o 
   6   0   0       22.26       21.81      2.98 o 
   8   0   0      838.66      742.59     23.55 o 
  10   0   0      200.91      183.78     13.21 o 
   1   1   0     3510.04     3350.42     22.91 o 
   2   1   0        2.48        4.89      0.61 o 
   3   1   0       34.10       28.83      0.84 o 
   4   1   0     1160.74     1135.45      9.14 o 
   5   1   0      316.05      338.33      3.74 o 
   6   1   0     1660.97     1637.11     13.97 o 
   7   1   0        0.09        0.60      1.59 o 
   8   1   0       56.92       61.96      4.87 o 
   9   1   0        5.36       -5.05      6.60 o 
  10   1   0        0.01       -2.01      3.25 o 
   0   2   0     4646.00     4420.25     44.57 o 
   1   2   0     4650.92     4465.60     39.04 o 
   2   2   0        0.90        0.50      0.48 o 
   3   2   0      507.11      582.70      5.00 o 
   4   2   0       71.37       54.35      1.30 o 
   5   2   0      299.90      344.54      3.76 o 
   6   2   0      144.71      136.02      2.59 o 
   7   2   0      265.40      259.37      9.70 o 
   8   2   0        0.11       -2.30      4.59 o 
   9   2   0      172.17      190.46      8.12 o 
  10   2   0       29.43       20.49      4.47 o 
   1   3   0     1134.59     1158.10      7.93 o 
   2   3   0     4187.98     4018.67     31.71 o 
   3   3   0      323.27      298.14      3.06 o 
   4   3   0      342.78      326.85      3.51 o 
   5   3   0      521.55      536.33      5.38 o 
   6   3   0      389.52      368.06      5.00 o 
   7   3   0      408.37      353.37     10.38 o 
   8   3   0      209.52      189.29      8.04 o 
   9   3   0      168.43      150.42     11.20 o 
  10   3   0       11.35       11.65      4.25 o 
   0   4   0    24662.86    24299.11    244.40 o 
   1   4   0     2645.08     2374.52     17.95 o 
   2   4   0      129.90      135.34      1.87 o 
   3   4   0       12.36       28.01      1.52 o 
   4   4   0       27.56       28.24      0.86 o 
   5   4   0       80.13       78.77      1.67 o 
   6   4   0      108.37      104.52      3.65 o 
   7   4   0      288.12      263.85     11.77 o 
   8   4   0       42.75       35.30      4.25 o 
   9   4   0      136.51      143.89      7.28 o 
  10   4   0       51.81       44.55      5.74 o 
   1   5   0      251.68      250.03      2.47 o 
   2   5   0      143.47      165.93      2.18 o 
   3   5   0      443.63      460.14      4.81 o 
   4   5   0        0.58        2.47      0.86 o 
   5   5   0       25.16       30.15      1.27 o 
   6   5   0       94.91      111.56      4.39 o 
   7   5   0      613.68      614.78     21.82 o 
   8   5   0      125.97      132.28      6.69 o 
   9   5   0       14.19       12.92      3.65 o 
  10   5   0       53.98       59.71      7.72 o 
   0   6   0      366.19      432.81      5.95 o 
   1   6   0      404.74      459.17      4.70 o 
   2   6   0       56.19       59.63      0.96 o 
   3   6   0        8.57       13.89      1.00 o 
   4   6   0      954.87     1074.88     10.07 o 
   5   6   0      135.54      158.43      2.90 o 
   6   6   0       77.90       74.50      3.83 o 
   7   6   0        1.93        3.55      2.15 o 
   8   6   0        2.19        1.68      2.49 o 
   9   6   0      114.50      124.67     10.41 o 
  10   6   0        1.57        0.87      3.16 o 
   1   7   0       67.80       64.47      1.22 o 
   2   7   0      264.84      227.35      2.39 o 
   3   7   0      324.38      313.39      3.74 o 
   4   7   0     1000.06      979.60     10.01 o 
   5   7   0       34.12       37.61      2.12 o 
   6   7   0      220.33      178.65      5.63 o 
   7   7   0        2.23       -2.89      2.89 o 
   8   7   0       41.02       43.26      3.76 o 
   9   7   0       79.27       84.61      5.17 o 
  10   7   0       18.89       21.82      8.61 o 
   0   8   0        0.18        9.36      1.18 o 
   1   8   0       91.28      105.21      1.67 o 
   2   8   0      168.95      222.70      2.45 o 
   3   8   0      633.65      693.01      7.42 o 
   4   8   0       19.46       23.97      1.26 o 
   5   8   0       36.63       27.98      2.04 o 
   6   8   0        1.21        0.19      1.99 o 
   7   8   0       26.36       31.02      3.02 o 
   8   8   0       45.65       58.25      5.38 o 
   9   8   0      170.27      181.59      9.08 o 
  10   8   0       63.78       79.83     10.91 o 
   1   9   0      129.85      129.91      1.93 o 
   2   9   0      218.93      212.50      2.39 o 
   3   9   0       37.01       52.08      1.63 o 
   4   9   0      136.61      124.26      4.11 o 
   5   9   0       92.58       96.16      3.48 o 
   6   9   0      264.99      260.19      6.71 o 
   7   9   0      130.24      133.21      7.28 o 
   8   9   0       75.83       69.05      5.79 o 
   9   9   0       32.37       42.84     10.05 o 
   0  10   0      845.02      836.64     11.07 o 
   1  10   0      548.55      510.15      5.01 o 
   2  10   0       96.57       93.32      1.54 o 
   3  10   0        0.66        0.55      0.45 o 
   4  10   0       75.67       80.53      3.61 o 
   5  10   0       31.80       30.51      2.86 o 
   6  10   0       87.03       80.22      9.48 o 
   7  10   0        7.47        8.45      3.29 o 
   8  10   0       29.32       35.91      6.60 o 
   9  10   0       54.39       51.47      5.79 o 
   1  11   0      201.27      210.40      2.81 o 
   2  11   0       24.51       31.19      1.07 o 
   3  11   0      122.06      132.44      4.39 o 
   4  11   0      384.51      401.06     15.48 o 
   5  11   0     1153.48     1128.43     22.47 o 
   6  11   0        4.72       12.53      3.43 o 
   7  11   0      321.39      344.33     11.53 o 
   8  11   0       55.07       55.97      8.61 o 
   9  11   0       21.83       21.96      4.82 o 
   0  12   0      230.20      237.68      4.39 o 
   1  12   0     2386.92     2392.63     21.82 o 
   2  12   0      105.56       95.12      2.35 o 
   3  12   0      516.89      499.86     11.87 o 
   4  12   0       11.42        7.75      2.08 o 
   5  12   0        0.35        7.30      2.27 o 
   6  12   0        0.53        0.00      2.84 o 
   7  12   0        2.62       -1.61      3.03 o 
   8  12   0        5.73        4.59      7.75 o 
   9  12   0       70.52       95.91     10.91 o 
   1  13   0        3.11        3.85      1.14 o 
   2  13   0        8.16        8.87      1.86 o 
   3  13   0      281.04      265.46      8.69 o 
   4  13   0        4.92        2.29      1.93 o 
   5  13   0       47.34       49.31      3.62 o 
   6  13   0       19.59       17.19      3.84 o 
   7  13   0       14.82       14.82      7.18 o 
   8  13   0       34.43       33.10      6.89 o 
   0  14   0     1269.84     1215.44     19.34 o 
   1  14   0       37.07       34.19      2.98 o 
   2  14   0      814.51      773.51     16.85 o 
   3  14   0      327.68      316.39      7.58 o 
   4  14   0        8.59        6.58      2.27 o 
   5  14   0       99.01      105.59      5.04 o 
   6  14   0      119.24      124.00     11.20 o 
   7  14   0        3.01        0.41      3.43 o 
   8  14   0        2.39       -1.72      3.59 o 
   1  15   0        0.66       -1.04      2.21 o 
   2  15   0       52.83       50.27      6.89 o 
   3  15   0        1.68        1.15      2.44 o 
   4  15   0      204.57      195.08      8.12 o 
   5  15   0       24.91       30.08      3.53 o 
   6  15   0      308.54      335.63     11.35 o 
   7  15   0       28.95       27.63      4.66 o 
   0  16   0       53.12       48.24      5.74 o 
   1  16   0      129.80      127.93      6.09 o 
   2  16   0      138.76      130.24      6.28 o 
   3  16   0       10.58        8.65      3.03 o 
   4  16   0       14.63        6.89      5.17 o 
   5  16   0       10.15        9.94      3.84 o 
   6  16   0        6.64        6.89      5.74 o 
   7  16   0        0.40       -1.72      5.17 o 
   1  17   0        1.25        2.01      2.44 o 
   2  17   0       99.89      107.55      6.09 o 
   3  17   0        4.23        3.16      3.16 o 
   4  17   0        0.83       -1.53      3.03 o 
   5  17   0       16.86       17.75      4.25 o 
   6  17   0       28.32       20.68      6.89 o 
   0  18   0        1.71        0.00      3.45 o 
   1  18   0      255.19      255.31      9.34 o 
   2  18   0      183.91      184.85     13.50 o 
   3  18   0       39.74       30.77      8.04 o 
   4  18   0       64.68       64.34      5.69 o 
   5  18   0       52.00       61.67      5.88 o 
   6  18   0       51.49       53.99      8.61 o 
   1  19   0       53.01       54.35      4.87 o 
   2  19   0       22.20       34.47      4.47 o 
   3  19   0       72.44       86.87      9.48 o 
   4  19   0       82.27       74.85      6.89 o 
   5  19   0       91.82       97.94      7.10 o 
   0  20   0       51.89       53.99      7.47 o 
   1  20   0        0.03        0.04      3.16 o 
   2  20   0       10.67       14.93      3.65 o 
   3  20   0       46.43       53.13      7.75 o 
   4  20   0        9.41        5.99      3.84 o 
   1  21   0        1.06       -1.15      3.25 o 
   2  21   0        1.73        7.18      3.65 o 
  -9   0   1      219.81      209.05     12.06 o 
  -7   0   1      283.20      291.42     12.35 o 
  -5   0   1      126.89       98.19      3.80 o 
  -3   0   1     2239.83     2667.45     27.51 o 
  -1   0   1    12341.99    12138.53    122.75 o 
   1   0   1     1824.38     1813.74     16.54 o 
   3   0   1     2604.66     2614.64     30.05 o 
   5   0   1     1267.59     1175.57     15.34 o 
   7   0   1      931.07      795.45     34.24 o 
   9   0   1      147.69      145.30     10.91 o 
 -10   1   1        0.98       -2.74      3.43 o 
  -9   1   1       21.40       13.21      3.65 o 
  -8   1   1       16.57       14.69      4.31 o 
  -7   1   1      564.56      558.25      7.83 o 
  -6   1   1      135.47      130.16      2.45 o 
  -5   1   1      712.61      689.85      6.34 o 
  -4   1   1     2126.57     2337.68     17.49 o 
  -3   1   1     3672.75     3476.59     25.07 o 
  -2   1   1     7772.25     8249.51     57.98 o 
  -1   1   1      221.51      227.74      2.80 o 
   0   1   1     1712.43     1705.21     14.17 o 
   1   1   1     8790.30     8189.59     55.48 o 
   2   1   1     5361.51     5053.86     35.76 o 
   3   1   1        6.25        3.92      0.46 o 
   4   1   1      511.42      499.63      4.62 o 
   5   1   1       41.28       35.39      1.94 o 
   6   1   1      896.66      916.99      9.19 o 
   7   1   1      645.34      637.02     10.19 o 
   8   1   1        0.85       -0.57      2.87 o 
   9   1   1      201.79      210.96      8.93 o 
  10   1   1        9.06        9.24      4.25 o 
 -10   2   1       66.62       63.47      6.09 o 
  -9   2   1      147.08      161.71      7.72 o 
  -8   2   1      134.12      154.55      9.76 o 
  -7   2   1        1.65        1.57      1.69 o 
  -6   2   1       10.58        6.67      1.07 o 
  -5   2   1       73.35       81.28      1.71 o 
  -4   2   1     1505.86     1579.65     12.24 o 
  -3   2   1      153.14      158.52      1.90 o 
  -2   2   1     8745.87     8605.55     63.92 o 
  -1   2   1       42.24       52.90      0.87 o 
   0   2   1     3234.57     3200.76     28.32 o 
   1   2   1      376.13      362.15      3.29 o 
   2   2   1      441.74      516.33      4.17 o 
   3   2   1      402.38      376.02      3.44 o 
   4   2   1       67.01       33.76      1.04 o 
   5   2   1      607.41      604.27      5.64 o 
   6   2   1      185.93      180.03      4.20 o 
   7   2   1      408.80      410.32      9.11 o 
   8   2   1        0.37       -2.62      2.62 o 
   9   2   1        5.88        0.29      3.65 o 
  10   2   1       41.02       30.70      5.06 o 
 -10   3   1       17.19       13.21      4.47 o 
  -9   3   1       40.48       45.95      4.87 o 
  -8   3   1       31.56       35.30      4.25 o 
  -7   3   1      217.64      219.08      6.28 o 
  -6   3   1     1549.02     1473.06     13.56 o 
  -5   3   1       97.75      102.05      1.93 o 
  -4   3   1      976.28      963.24      8.35 o 
  -3   3   1       20.87       16.44      1.17 o 
  -2   3   1       59.90       61.80      1.00 o 
  -1   3   1      297.47      332.95      4.49 o 
   0   3   1      526.59      522.43      4.04 o 
   1   3   1     2551.09     2439.13     18.41 o 
   2   3   1     1509.34     1465.28     10.41 o 
   3   3   1      369.24      297.99      3.02 o 
   4   3   1      516.73      532.04      5.05 o 
   5   3   1      494.29      548.12      5.44 o 
   6   3   1     1655.21     1630.17     16.77 o 
   7   3   1        2.75        3.51      2.19 o 
   8   3   1      119.12      106.30      6.09 o 
   9   3   1       42.48       45.18      5.46 o 
  10   3   1        9.36        8.90      5.46 o 
 -10   4   1      226.28      226.43     16.94 o 
  -9   4   1        0.14       -3.03      3.03 o 
  -8   4   1      469.24      449.69     12.16 o 
  -7   4   1      397.14      424.85     10.94 o 
  -6   4   1      204.66      218.66      5.24 o 
  -5   4   1       29.71       30.50      1.12 o 
  -4   4   1        1.82        2.15      0.64 o 
  -3   4   1      928.34      954.88     11.74 o 
  -2   4   1     1773.70     1642.41     12.16 o 
  -1   4   1      553.64      531.20      5.94 o 
   0   4   1    28590.61    27935.23    197.15 o 
   1   4   1     1290.81     1446.65     11.13 o 
   2   4   1      996.11      883.80      7.27 o 
   3   4   1       48.24       45.14      1.49 o 
   4   4   1      620.57      619.11      5.69 o 
   5   4   1      204.11      216.40      2.87 o 
   6   4   1      373.17      352.44      6.79 o 
   7   4   1        9.87        5.46      2.84 o 
   8   4   1       59.93       62.89      4.87 o 
   9   4   1        1.38        0.29      3.25 o 
  10   4   1      126.87      136.43      8.12 o 
 -10   5   1        0.48        1.05      3.81 o 
  -9   5   1        0.96        2.71      2.83 o 
  -8   5   1        1.82        3.00      2.62 o 
  -7   5   1       25.12       23.19      3.45 o 
  -6   5   1      167.60      173.46      5.74 o 
  -5   5   1       30.38       25.24      0.88 o 
  -4   5   1      853.02      847.65      8.26 o 
  -3   5   1      770.85      920.43      8.98 o 
  -2   5   1     3777.59     3652.77     35.10 o 
  -1   5   1     2589.51     2839.24     21.59 o 
   0   5   1    18409.64    18722.35    130.47 o 
   1   5   1     4977.12     5157.19     38.18 o 
   2   5   1     1625.87     1794.25     14.74 o 
   3   5   1       40.97       41.40      1.32 o 
   4   5   1       23.93       32.13      1.30 o 
   5   5   1      122.75      130.04      2.22 o 
   6   5   1      253.11      235.84      6.28 o 
   7   5   1      148.85      148.24      7.18 o 
   8   5   1       33.93       40.59      4.47 o 
   9   5   1       16.71       17.37      4.06 o 
  10   5   1        6.55       10.91      4.59 o 
 -10   6   1        3.82        2.15      4.00 o 
  -9   6   1        4.30        7.83      4.15 o 
  -8   6   1       18.11       13.61      3.48 o 
  -7   6   1      108.95      114.33      5.11 o 
  -6   6   1        0.47        1.04      1.66 o 
  -5   6   1        2.20        1.01      0.84 o 
  -4   6   1      589.46      597.28      6.35 o 
  -3   6   1      506.02      511.98      5.33 o 
  -2   6   1      153.68      137.63      1.64 o 
  -1   6   1        0.49        2.80      0.56 o 
   0   6   1       71.00       86.72      1.18 o 
   1   6   1     2145.87     2217.68     17.01 o 
   2   6   1      244.98      191.64      2.04 o 
   3   6   1     1318.94     1448.65     12.52 o 
   4   6   1       46.21       62.81      1.80 o 
   5   6   1     2061.68     2078.29     18.15 o 
   6   6   1      127.13      141.40      5.11 o 
   7   6   1       22.96       21.03      3.98 o 
   8   6   1       31.23       37.99      3.69 o 
   9   6   1       21.12       21.13      3.69 o 
  10   6   1       11.41        6.15      3.28 o 
 -10   7   1        1.70       -1.72      6.32 o 
  -9   7   1       19.65       15.90      7.18 o 
  -8   7   1       67.40       54.48      5.57 o 
  -7   7   1      313.41      284.38      7.53 o 
  -6   7   1       69.99       65.04      3.69 o 
  -5   7   1       36.11       44.16      2.05 o 
  -4   7   1       66.38       74.58      2.02 o 
  -3   7   1      199.95      227.41      3.10 o 
  -2   7   1      263.74      309.26      3.04 o 
  -1   7   1     2526.26     2471.27     17.89 o 
   0   7   1     3496.46     3731.81     26.36 o 
   1   7   1       19.71       29.53      0.89 o 
   2   7   1       15.02       14.34      0.61 o 
   3   7   1      372.04      364.79      4.23 o 
   4   7   1       24.06       26.64      1.54 o 
   5   7   1      423.49      433.10      6.85 o 
   6   7   1      242.54      243.21      6.64 o 
   7   7   1        0.24        1.61      2.08 o 
   8   7   1       30.34       27.91      3.50 o 
   9   7   1        2.51        4.44      3.02 o 
  10   7   1        0.41       -2.30      6.32 o 
 -10   8   1        0.13        6.32      6.32 o 
  -9   8   1      172.69      174.59      9.08 o 
  -8   8   1       17.29       11.21      3.84 o 
  -7   8   1        0.69        0.66      2.08 o 
  -6   8   1      210.82      193.04      5.69 o 
  -5   8   1       44.44       38.27      2.65 o 
  -4   8   1       31.37       32.31      1.34 o 
  -3   8   1      430.83      447.73      4.55 o 
  -2   8   1     1064.58     1149.11      8.87 o 
  -1   8   1     2156.48     2053.42     16.02 o 
   0   8   1      180.70      196.46      3.16 o 
   1   8   1        9.07        2.85      0.59 o 
   2   8   1      133.65      146.19      1.88 o 
   3   8   1        0.79        1.26      0.69 o 
   4   8   1      334.56      363.76      4.93 o 
   5   8   1        2.18        1.00      1.39 o 
   6   8   1      362.48      346.83      8.17 o 
   7   8   1      197.96      201.25      6.57 o 
   8   8   1       11.57       11.14      2.89 o 
   9   8   1       10.63       10.91      4.14 o 
  10   8   1       11.20       28.72      8.61 o 
  -9   9   1        2.58        6.52      4.00 o 
  -8   9   1      234.43      209.80     12.64 o 
  -7   9   1       99.27      107.08      6.46 o 
  -6   9   1      202.19      190.41      7.44 o 
  -5   9   1        3.93        4.04      1.48 o 
  -4   9   1       47.17       46.31      1.92 o 
  -3   9   1      122.31      120.89      1.86 o 
  -2   9   1        1.16        7.31      0.78 o 
  -1   9   1       15.55        8.29      0.84 o 
   0   9   1      176.26      174.12      2.48 o 
   1   9   1     1132.17     1149.60      9.60 o 
   2   9   1      313.64      301.98      3.38 o 
   3   9   1        0.02        1.60      0.73 o 
   4   9   1       59.21       56.06      2.68 o 
   5   9   1       94.10      104.33      4.02 o 
   6   9   1      216.48      226.50      6.48 o 
   7   9   1      228.85      225.07      6.86 o 
   8   9   1      169.87      164.85      8.26 o 
   9   9   1      121.93      108.85      7.44 o 
  -9  10   1        1.50       -2.30      6.32 o 
  -8  10   1      128.24      123.89      7.44 o 
  -7  10   1       18.11       14.37      4.31 o 
  -6  10   1        5.71        5.93      3.03 o 
  -5  10   1       86.32       83.67      4.51 o 
  -4  10   1      489.30      450.12      9.15 o 
  -3  10   1      173.19      165.93      2.27 o 
  -2  10   1      286.97      301.76      3.80 o 
  -1  10   1        9.16        7.44      0.97 o 
   0  10   1       13.35       12.51      0.99 o 
   1  10   1       24.29       24.19      0.99 o 
   2  10   1     1677.97     1635.29     13.36 o 
   3  10   1       59.89       67.27      1.72 o 
   4  10   1      543.38      523.93      8.28 o 
   5  10   1       23.65       21.81      2.43 o 
   6  10   1      716.15      665.90     15.94 o 
   7  10   1        0.23        0.61      3.03 o 
   8  10   1       50.66       43.99      5.23 o 
   9  10   1        0.00       -1.60      4.59 o 
  -9  11   1       50.05       56.75      8.33 o 
  -8  11   1       38.82       36.81      5.17 o 
  -7  11   1       22.07       20.18      4.00 o 
  -6  11   1      654.79      637.36     15.78 o 
  -5  11   1      223.80      220.39      7.85 o 
  -4  11   1      150.38      153.68      5.19 o 
  -3  11   1      450.29      432.61      7.72 o 
  -2  11   1     1150.12     1130.33     10.57 o 
  -1  11   1       21.21       23.12      1.19 o 
   0  11   1      246.83      242.31      3.31 o 
   1  11   1        1.77       -0.14      0.71 o 
   2  11   1        3.19        7.12      0.95 o 
   3  11   1       17.29       16.21      1.45 o 
   4  11   1      215.91      208.18      6.05 o 
   5  11   1       40.45       36.61      3.28 o 
   6  11   1      206.50      206.51      8.26 o 
   7  11   1       11.53       16.16      4.88 o 
   8  11   1       57.98       53.29      6.60 o 
   9  11   1        0.13       -3.29      3.29 o 
  -9  12   1        0.33        1.15      5.74 o 
  -8  12   1       43.19       41.00      5.06 o 
  -7  12   1       88.44       93.58      6.46 o 
  -6  12   1       40.36       40.38      4.47 o 
  -5  12   1      137.54      146.43     10.62 o 
  -4  12   1       78.44       82.09      5.14 o 
  -3  12   1      108.16      111.95      4.29 o 
  -2  12   1        4.27        1.91      0.93 o 
  -1  12   1      357.47      368.79      4.70 o 
   0  12   1     2197.01     2273.37     21.11 o 
   1  12   1        4.58        0.43      0.85 o 
   2  12   1      127.82      121.64      3.10 o 
   3  12   1      202.21      197.95      5.57 o 
   4  12   1      201.24      187.56      5.72 o 
   5  12   1       70.19       62.97      4.92 o 
   6  12   1      220.94      227.55      8.50 o 
   7  12   1        2.74        2.26      3.43 o 
   8  12   1        9.95        1.15      3.65 o 
   9  12   1        2.48       12.06      6.32 o 
  -8  13   1       16.46       18.31      6.60 o 
  -7  13   1       55.24       63.79      9.76 o 
  -6  13   1        0.05        1.07      2.76 o 
  -5  13   1      209.51      200.68      6.62 o 
  -4  13   1      543.51      507.48     13.62 o 
  -3  13   1      204.01      192.27      5.72 o 
  -2  13   1      889.71      815.84     13.67 o 
  -1  13   1     1453.56     1509.23     14.73 o 
   0  13   1      191.80      162.28      3.16 o 
   1  13   1      177.08      183.55      3.84 o 
   2  13   1      112.62      102.94      3.89 o 
   3  13   1       13.23       10.41      2.32 o 
   4  13   1      213.01      201.85      6.05 o 
   5  13   1        3.22        2.23      3.40 o 
   6  13   1      326.20      325.37     10.54 o 
   7  13   1       18.54       21.37      4.25 o 
   8  13   1       52.75       70.27      6.60 o 
  -8  14   1       43.17       45.42      5.47 o 
  -7  14   1       13.84       13.87      4.00 o 
  -6  14   1       80.06       79.49      5.88 o 
  -5  14   1       42.96       42.30      3.53 o 
  -4  14   1        4.50        2.27      2.19 o 
  -3  14   1       49.04       50.43      4.44 o 
  -2  14   1       42.11       45.29      3.04 o 
  -1  14   1      493.60      476.01      9.83 o 
   0  14   1      156.50      149.44      3.59 o 
   1  14   1     1948.70     1952.64     29.09 o 
   2  14   1      272.97      278.11      8.91 o 
   3  14   1      108.62      107.09      5.88 o 
   4  14   1      174.35      184.31      6.05 o 
   5  14   1      172.61      186.50      6.48 o 
   6  14   1        0.52       -2.11      3.03 o 
   7  14   1        4.78        7.47      3.59 o 
   8  14   1        0.77        2.64      3.43 o 
  -7  15   1       34.06       44.26      5.23 o 
  -6  15   1        8.35       10.78      3.73 o 
  -5  15   1      695.47      729.61     14.36 o 
  -4  15   1       71.13       68.17      4.05 o 
  -3  15   1      722.16      736.26     24.98 o 
  -2  15   1       22.84       20.42      3.25 o 
  -1  15   1      116.20      110.06      6.32 o 
   0  15   1       97.26       95.66      3.33 o 
   1  15   1       24.27       33.09      3.65 o 
   2  15   1       12.66       13.62      2.87 o 
   3  15   1        2.18        0.29      2.44 o 
   4  15   1        0.58       -1.24      2.62 o 
   5  15   1      430.82      425.34     16.37 o 
   6  15   1        0.65        2.58      3.25 o 
   7  15   1      118.97      118.60      8.90 o 
  -7  16   1       50.72       58.58      9.19 o 
  -6  16   1        0.01        1.15      5.17 o 
  -5  16   1        0.10       -0.25      4.31 o 
  -4  16   1       23.54       22.37      5.46 o 
  -3  16   1       40.34       35.18      4.06 o 
  -2  16   1        3.56        6.18      2.62 o 
  -1  16   1      130.31      123.45      7.47 o 
   0  16   1       51.35       42.88      4.06 o 
   1  16   1      147.01      134.63      6.28 o 
   2  16   1       28.91       34.37      3.84 o 
   3  16   1      121.77      120.04      6.50 o 
   4  16   1       12.05       11.35      3.43 o 
   5  16   1      110.24      119.29      7.31 o 
   6  16   1       25.25       10.34      5.74 o 
   7  16   1       19.05       11.49      6.89 o 
  -6  17   1        6.94        6.89      5.74 o 
  -5  17   1        3.05       -2.64      3.03 o 
  -4  17   1       10.06        5.46      3.25 o 
  -3  17   1        0.09       -2.21      2.21 o 
  -2  17   1        1.03       -0.86      2.44 o 
  -1  17   1       55.64       62.86      4.66 o 
   0  17   1        0.21       -2.03      2.03 o 
   1  17   1       54.01       62.73      9.76 o 
   2  17   1        8.24        7.01      3.03 o 
   3  17   1        1.45        0.31      3.45 o 
   4  17   1       25.45       27.14      4.88 o 
   5  17   1        0.05        2.30      3.25 o 
   6  17   1       42.85       51.69      8.04 o 
  -6  18   1        7.86       11.49      6.32 o 
  -5  18   1        9.20        7.65      3.84 o 
  -4  18   1       15.06       10.17      3.43 o 
  -3  18   1       22.85       24.23      4.06 o 
  -2  18   1       21.08       17.10      3.65 o 
  -1  18   1        0.93        2.58      2.44 o 
   0  18   1       48.71       44.16      4.25 o 
   1  18   1       15.94       12.75      4.31 o 
   2  18   1        4.55        1.15      2.84 o 
   3  18   1      135.63      124.76      6.90 o 
   4  18   1        7.12        4.70      3.43 o 
   5  18   1        6.96        2.30      3.65 o 
  -5  19   1        2.09        4.31      3.65 o 
  -4  19   1       43.63       46.19      9.48 o 
  -3  19   1        2.18        2.34      3.73 o 
  -2  19   1       16.69       15.36      7.18 o 
  -1  19   1        0.00        0.86      2.84 o 
   0  19   1        7.47        8.46      3.03 o 
   1  19   1       15.35       16.47      3.65 o 
   2  19   1       12.09       15.52      3.65 o 
   3  19   1        0.16       -0.23      3.45 o 
   4  19   1       96.43       89.39      9.19 o 
   5  19   1       23.68       14.07      4.47 o 
  -4  20   1       13.39       13.87      4.31 o 
  -3  20   1        0.12       -2.01      2.84 o 
  -2  20   1       11.55        8.51      3.43 o 
  -1  20   1       58.61       53.90      5.06 o 
   0  20   1        0.82       -1.97      3.73 o 
   1  20   1        8.75        6.89      4.88 o 
   2  20   1      147.93      158.73      8.90 o 
   3  20   1        0.14       -1.72      3.25 o 
   4  20   1        0.35        0.78      3.43 o 
  -2  21   1       12.96       15.34      4.88 o 
  -1  21   1       12.56       13.69      4.59 o 
   0  21   1        6.80        6.96      3.73 o 
   1  21   1        0.41       -1.99      3.03 o 
   2  21   1       12.39       16.53      7.75 o 
 -10   0   2      183.54      218.82     13.78 o 
  -8   0   2      367.68      395.71     16.08 o 
  -6   0   2      651.12      669.03      9.28 o 
  -4   0   2     3685.89     3779.30     38.95 o 
  -2   0   2    55922.13    55155.28    578.22 o 
   0   0   2      484.26      517.22      5.21 o 
   2   0   2      276.94      242.94      2.96 o 
   4   0   2      240.29      204.19      4.73 o 
   6   0   2     2003.83     2042.36     40.78 o 
   8   0   2       76.00       86.15      8.04 o 
  10   0   2        0.21       -4.59      4.59 o 
 -10   1   2       72.80       68.94     11.49 o 
  -9   1   2       16.12       12.50      3.43 o 
  -8   1   2       27.61       27.52      3.84 o 
  -7   1   2        0.47        2.10      1.33 o 
  -6   1   2      846.08      781.89      7.35 o 
  -5   1   2        6.25        5.21      0.74 o 
  -4   1   2     6328.55     6484.93     46.23 o 
  -3   1   2       99.98       83.04      1.89 o 
  -2   1   2    34258.91    33193.77    270.02 o 
  -1   1   2      524.97      557.98      4.13 o 
   0   1   2     9905.62     9437.67     92.71 o 
   1   1   2     2536.69     2443.62     20.75 o 
   2   1   2      621.68      569.96      4.35 o 
   3   1   2     1052.92     1038.41      8.11 o 
   4   1   2       51.56       54.39      1.34 o 
   5   1   2        2.53        3.71      0.70 o 
   6   1   2     1275.44     1262.45     13.51 o 
   7   1   2      444.23      478.30      8.54 o 
   8   1   2       18.81       16.74      3.43 o 
   9   1   2       62.88       58.50      5.47 o 
  10   1   2      122.56      109.13      7.10 o 
 -10   2   2      110.60      112.79      7.28 o 
  -9   2   2        6.09        6.60      3.25 o 
  -8   2   2      345.68      335.73     14.65 o 
  -7   2   2       34.54       28.13      3.48 o 
  -6   2   2      547.75      570.85      5.86 o 
  -5   2   2      321.20      358.23      3.96 o 
  -4   2   2      322.82      343.38      3.65 o 
  -3   2   2      312.41      293.77      3.01 o 
  -2   2   2     9430.97     9481.81     63.41 o 
  -1   2   2     2167.62     2063.20     15.52 o 
   0   2   2     6312.36     6233.21     41.68 o 
   1   2   2    11625.83    11405.23     89.60 o 
   2   2   2     2407.77     2269.85     16.34 o 
   3   2   2       18.16        6.71      0.52 o 
   4   2   2       54.04       39.12      1.27 o 
   5   2   2      380.67      383.24      4.06 o 
   6   2   2      205.23      217.81      3.90 o 
   7   2   2      276.02      286.81      6.24 o 
   8   2   2       18.29       11.32      3.43 o 
   9   2   2        7.69        1.72      3.25 o 
  10   2   2       17.79       14.36      4.47 o 
 -10   3   2        0.51       -1.05      3.43 o 
  -9   3   2       27.80       28.21      4.25 o 
  -8   3   2       27.33       20.32      3.25 o 
  -7   3   2       74.74       78.26      4.08 o 
  -6   3   2       17.05       22.84      1.39 o 
  -5   3   2       96.90      107.09      2.14 o 
  -4   3   2     1284.43     1406.33     11.69 o 
  -3   3   2     1933.83     1777.16     14.08 o 
  -2   3   2     1424.25     1448.54     24.36 o 
  -1   3   2       45.82       36.55      0.82 o 
   0   3   2      236.76      227.44      1.83 o 
   1   3   2    14158.07    13688.99    101.12 o 
   2   3   2      476.18      484.27      4.00 o 
   3   3   2     1321.26     1338.02     10.17 o 
   4   3   2      911.02      968.16      8.30 o 
   5   3   2        8.88        8.25      0.78 o 
   6   3   2      718.12      700.33      8.43 o 
   7   3   2       22.89       32.65      3.65 o 
   8   3   2       51.42       42.12      4.25 o 
   9   3   2      162.78      164.11      7.91 o 
  10   3   2       58.32       74.37     11.77 o 
 -10   4   2        0.65        3.71      3.18 o 
  -9   4   2      376.72      341.15     10.94 o 
  -8   4   2       38.65       39.70      4.06 o 
  -7   4   2        3.52        1.93      2.21 o 
  -6   4   2       56.51       46.63      1.76 o 
  -5   4   2       28.95       41.20      1.28 o 
  -4   4   2        0.24        0.35      0.48 o 
  -3   4   2     3065.67     3198.84     24.45 o 
  -2   4   2      455.36      500.24      5.99 o 
  -1   4   2     3597.07     3725.58     27.93 o 
   0   4   2     5541.61     5479.22     38.25 o 
   1   4   2     4827.72     4836.68     37.92 o 
   2   4   2     2481.25     2504.52     18.05 o 
   3   4   2      792.49      778.58      5.75 o 
   4   4   2     1737.56     1761.20     14.12 o 
   5   4   2      802.99      834.73      7.56 o 
   6   4   2      164.74      158.66      4.58 o 
   7   4   2     1121.16     1084.53     38.48 o 
   8   4   2        1.88       -1.15      2.84 o 
   9   4   2        1.02       -2.34      4.88 o 
  10   4   2       79.19       80.81      8.61 o 
 -10   5   2       46.87       38.86      4.50 o 
  -9   5   2        1.18        6.72      3.02 o 
  -8   5   2        6.85        1.51      2.20 o 
  -7   5   2      246.07      215.86      6.53 o 
  -6   5   2       82.47       69.25      2.98 o 
  -5   5   2        0.46        0.31      0.54 o 
  -4   5   2      105.89      120.48      1.80 o 
  -3   5   2       44.50       25.95      1.28 o 
  -2   5   2     1234.13     1333.58     20.51 o 
  -1   5   2     1975.84     1746.13     13.64 o 
   0   5   2     6038.50     6280.73     41.61 o 
   1   5   2     5769.12     5884.17     46.01 o 
   2   5   2      110.82       87.51      1.31 o 
   3   5   2      587.47      557.75      5.63 o 
   4   5   2      130.46      113.88      1.66 o 
   5   5   2       98.60      111.48      1.89 o 
   6   5   2       16.63       19.82      2.53 o 
   7   5   2       49.12       43.22      4.31 o 
   8   5   2       23.58       14.00      5.17 o 
   9   5   2       59.06       56.02      5.06 o 
  10   5   2        0.47       -4.02      4.02 o 
 -10   6   2      105.97      118.04      8.14 o 
  -9   6   2       84.96       92.78      7.65 o 
  -8   6   2       38.22       38.74      3.57 o 
  -7   6   2        9.68        9.81      2.49 o 
  -6   6   2        1.39       -1.39      1.39 o 
  -5   6   2      214.52      219.82      2.78 o 
  -4   6   2       46.42       41.47      1.00 o 
  -3   6   2      365.59      366.59      3.56 o 
  -2   6   2      104.52      124.70      2.44 o 
  -1   6   2       54.80       47.94      1.28 o 
   0   6   2     2477.02     2406.17     16.37 o 
   1   6   2       21.20       20.09      1.00 o 
   2   6   2     1113.70     1050.26      8.17 o 
   3   6   2      525.09      522.52      5.45 o 
   4   6   2        2.08        1.53      1.46 o 
   5   6   2       87.07       80.97      2.61 o 
   6   6   2      297.18      290.13      8.32 o 
   7   6   2       52.37       54.88      7.47 o 
   8   6   2       60.90       64.59      5.06 o 
   9   6   2        0.98        4.02      2.94 o 
  10   6   2        0.68        0.91      3.72 o 
 -10   7   2        0.00        0.57      6.32 o 
  -9   7   2       25.27       22.88      6.89 o 
  -8   7   2       84.48       75.95      4.37 o 
  -7   7   2       74.51       63.05      8.23 o 
  -6   7   2      307.99      313.95      6.57 o 
  -5   7   2       77.01       81.64      2.64 o 
  -4   7   2        0.29        1.28      0.77 o 
  -3   7   2      355.79      379.21      3.70 o 
  -2   7   2      284.38      239.61      3.22 o 
  -1   7   2      483.02      529.18      5.24 o 
   0   7   2        2.59       13.88      0.57 o 
   1   7   2      169.05      189.66      2.70 o 
   2   7   2      460.76      568.72      5.21 o 
   3   7   2      347.58      313.83      3.81 o 
   4   7   2      210.21      231.72      3.45 o 
   5   7   2       72.08       74.64      3.02 o 
   6   7   2       57.88       57.38      3.42 o 
   7   7   2       26.12       25.17      3.95 o 
   8   7   2       24.91       35.01      3.62 o 
   9   7   2       12.42       12.40      3.50 o 
  10   7   2        0.39       -5.74      6.32 o 
 -10   8   2       79.45       87.87     11.49 o 
  -9   8   2        4.98        4.78      4.31 o 
  -8   8   2       95.57       85.08      6.05 o 
  -7   8   2        1.15        0.44      2.62 o 
  -6   8   2      179.56      188.00      4.95 o 
  -5   8   2      243.88      262.76      5.47 o 
  -4   8   2        0.16        1.09      0.85 o 
  -3   8   2      433.81      448.82      4.02 o 
  -2   8   2      612.16      679.73      6.28 o 
  -1   8   2        3.19        4.38      0.81 o 
   0   8   2     6464.99     6796.16     47.51 o 
   1   8   2      223.56      209.42      2.78 o 
   2   8   2     1618.03     1568.82     12.67 o 
   3   8   2       12.39       21.63      1.05 o 
   4   8   2      274.65      288.24      4.32 o 
   5   8   2        2.46        3.04      1.75 o 
   6   8   2      705.71      649.81     12.02 o 
   7   8   2       73.67       62.30      4.03 o 
   8   8   2        0.43       -2.49      2.49 o 
   9   8   2        9.35        5.31      4.00 o 
  10   8   2       22.26       20.68      8.04 o 
 -10   9   2       37.56       41.93      8.61 o 
  -9   9   2       18.17       17.78      5.74 o 
  -8   9   2       11.97        6.57      3.59 o 
  -7   9   2       76.98       68.90      5.23 o 
  -6   9   2        0.61       -1.15      2.44 o 
  -5   9   2       30.03       34.76      2.20 o 
  -4   9   2      197.26      207.19      3.77 o 
  -3   9   2       20.78       14.84      0.75 o 
  -2   9   2      425.08      387.40      4.46 o 
  -1   9   2      731.42      720.80      7.09 o 
   0   9   2      860.71      923.89      7.40 o 
   1   9   2     1734.81     1823.34     15.40 o 
   2   9   2      202.05      212.06      2.72 o 
   3   9   2      150.21      132.55      2.39 o 
   4   9   2      132.37      143.18      3.78 o 
   5   9   2       41.33       42.96      2.95 o 
   6   9   2      317.03      317.14     15.32 o 
   7   9   2        1.69        1.95      2.42 o 
   8   9   2      119.73      130.49     12.35 o 
   9   9   2        3.80        2.47      4.00 o 
  -9  10   2      115.50      136.37      8.61 o 
  -8  10   2       25.06       24.36      4.41 o 
  -7  10   2      221.72      229.31     12.64 o 
  -6  10   2        0.89        3.36      2.62 o 
  -5  10   2       69.02       65.57      3.86 o 
  -4  10   2       10.08        8.69      1.86 o 
  -3  10   2        7.01        6.15      1.19 o 
  -2  10   2       84.95       73.59      1.84 o 
  -1  10   2      469.77      476.02      5.26 o 
   0  10   2        6.14        8.30      1.40 o 
   1  10   2     2234.13     2213.81     17.55 o 
   2  10   2       25.38       26.84      1.12 o 
   3  10   2      105.66       98.11      1.98 o 
   4  10   2      500.43      479.00      7.87 o 
   5  10   2     2097.86     2070.43     25.53 o 
   6  10   2       17.15       14.90      3.65 o 
   7  10   2      225.08      240.73      9.49 o 
   8  10   2        0.15        4.84      3.84 o 
   9  10   2        1.45       -2.40      3.17 o 
  -9  11   2       35.82       36.54     10.05 o 
  -8  11   2       25.40       28.23      4.55 o 
  -7  11   2        5.68        4.80      3.73 o 
  -6  11   2       76.65       71.58      5.06 o 
  -5  11   2      509.93      465.54     12.16 o 
  -4  11   2      178.31      169.69      8.18 o 
  -3  11   2      794.49      757.99     12.92 o 
  -2  11   2        0.23       -0.14      0.80 o 
  -1  11   2     1750.24     1722.79     15.24 o 
   0  11   2       80.26       72.49      1.65 o 
   1  11   2      646.48      670.66      6.10 o 
   2  11   2       16.64       16.53      1.09 o 
   3  11   2       27.62       29.78      1.61 o 
   4  11   2      114.29      109.79      5.17 o 
   5  11   2        4.34        7.69      2.27 o 
   6  11   2       26.95       26.90      5.17 o 
   7  11   2       69.13       78.70      5.79 o 
   8  11   2        8.87        4.08      3.84 o 
   9  11   2       43.35       47.45      5.79 o 
  -9  12   2       60.86       59.15      9.76 o 
  -8  12   2        7.58        7.24      6.89 o 
  -7  12   2       24.85       31.40      4.41 o 
  -6  12   2        0.27        4.70      3.17 o 
  -5  12   2       53.78       47.68      4.41 o 
  -4  12   2       23.93       22.09      2.42 o 
  -3  12   2      103.32      104.71      4.19 o 
  -2  12   2        8.26        9.22      1.14 o 
  -1  12   2        9.98        6.98      1.07 o 
   0  12   2      169.46      176.09      3.08 o 
   1  12   2      366.95      361.51      4.22 o 
   2  12   2      144.01      143.83      3.35 o 
   3  12   2      121.20      107.64      4.39 o 
   4  12   2        5.93        7.71      3.60 o 
   5  12   2      108.90      110.27      4.95 o 
   6  12   2      126.62      131.41      6.87 o 
   7  12   2       51.63       59.06      5.47 o 
   8  12   2        0.26        5.74      5.17 o 
  -8  13   2       18.97       23.17      4.88 o 
  -7  13   2       76.16       78.67     13.21 o 
  -6  13   2      121.70      124.27      6.69 o 
  -5  13   2      200.06      206.24     10.91 o 
  -4  13   2       95.14       90.74      4.52 o 
  -3  13   2      436.82      426.98      9.05 o 
  -2  13   2      820.79      802.51     13.47 o 
  -1  13   2      325.51      298.40      4.57 o 
   0  13   2      125.68      130.15      2.96 o 
   1  13   2      900.86      889.64     10.54 o 
   2  13   2       12.30       12.75      1.93 o 
   3  13   2       11.26       10.46      2.02 o 
   4  13   2        2.99       -0.81      2.49 o 
   5  13   2       94.54       93.42      4.72 o 
   6  13   2       56.41       49.62      4.82 o 
   7  13   2       85.95       88.85      6.21 o 
   8  13   2       44.39       48.33      5.64 o 
  -8  14   2       95.51      110.82      7.50 o 
  -7  14   2        4.51        3.76      3.59 o 
  -6  14   2       21.64       17.49      3.84 o 
  -5  14   2       48.92       56.74      3.98 o 
  -4  14   2      789.29      740.55     14.27 o 
  -3  14   2       57.81       64.08      4.39 o 
  -2  14   2       85.18       69.21      3.50 o 
  -1  14   2        4.32        1.28      1.44 o 
   0  14   2        0.05        0.16      1.31 o 
   1  14   2      130.52      144.29      6.28 o 
   2  14   2       91.80       89.33      5.06 o 
   3  14   2       89.54       81.81      5.28 o 
   4  14   2      424.02      428.38      9.57 o 
   5  14   2       15.81       16.78      3.62 o 
   6  14   2      140.67      135.03      7.28 o 
   7  14   2       67.02       60.37      6.60 o 
   8  14   2       74.11       94.37      9.48 o 
  -7  15   2        2.57        5.86      4.59 o 
  -6  15   2        5.03        2.37      3.17 o 
  -5  15   2       18.07       27.59      3.32 o 
  -4  15   2      230.80      238.71      7.07 o 
  -3  15   2        2.96       -1.86      1.86 o 
  -2  15   2      176.14      162.74      6.90 o 
  -1  15   2       30.02       22.03      3.03 o 
   0  15   2      322.97      317.87     11.71 o 
   1  15   2       13.39       10.30      3.45 o 
   2  15   2      829.63      846.47     18.47 o 
   3  15   2      166.82      164.03      7.28 o 
   4  15   2        3.30        2.01      2.84 o 
   5  15   2       38.79       36.70      4.88 o 
   6  15   2        9.55       11.49      5.74 o 
   7  15   2       37.59       36.18      8.04 o 
  -7  16   2        5.79        6.89      5.74 o 
  -6  16   2       80.85       82.59      6.28 o 
  -5  16   2        1.40        1.07      3.03 o 
  -4  16   2        5.38        1.44      3.16 o 
  -3  16   2        2.04        0.93      2.62 o 
  -2  16   2       10.67        7.16      4.02 o 
  -1  16   2       47.17       47.49      5.46 o 
   0  16   2      171.62      162.33      6.87 o 
   1  16   2       39.47       28.90      3.65 o 
   2  16   2      116.47      123.22      8.33 o 
   3  16   2       33.25       32.74      3.84 o 
   4  16   2      155.45      157.94      7.68 o 
   5  16   2       23.40       19.04      4.06 o 
   6  16   2       45.36       60.88      8.61 o 
   7  16   2       25.35       21.82      6.89 o 
  -6  17   2       14.93       14.93      6.32 o 
  -5  17   2      320.83      331.72     12.92 o 
  -4  17   2      148.54      151.81      7.50 o 
  -3  17   2        9.93       11.83      3.25 o 
  -2  17   2       61.30       61.72      4.87 o 
  -1  17   2       83.57       77.41      5.06 o 
   0  17   2      166.33      166.71      7.28 o 
   1  17   2        1.05        1.55      2.62 o 
   2  17   2       29.53       26.16      3.65 o 
   3  17   2        2.59       -1.44      2.84 o 
   4  17   2        0.18        3.60      3.03 o 
   5  17   2        1.72       -2.87      3.25 o 
   6  17   2       25.41       26.99      6.89 o 
  -6  18   2       35.01       33.88      7.47 o 
  -5  18   2        6.42        3.16      4.31 o 
  -4  18   2       27.26       27.54      8.33 o 
  -3  18   2       11.32        7.13      3.43 o 
  -2  18   2       13.96       12.62      6.60 o 
  -1  18   2        5.29        8.61      3.03 o 
   0  18   2        7.09        0.35      2.87 o 
   1  18   2      278.00      284.93     10.05 o 
   2  18   2       66.85       60.80      5.06 o 
   3  18   2        1.68       -0.92      3.03 o 
   4  18   2       26.78       26.39      4.59 o 
   5  18   2       71.53       79.67      6.50 o 
  -5  19   2        3.91        2.01      3.65 o 
  -4  19   2        1.00       -1.53      3.03 o 
  -3  19   2       10.65        5.81      3.43 o 
  -2  19   2        9.92        9.66      3.43 o 
  -1  19   2       39.88       39.66      4.47 o 
   0  19   2       10.94       11.49      3.43 o 
   1  19   2        2.34        4.02      3.45 o 
   2  19   2        1.20        0.46      3.03 o 
   3  19   2        0.02        1.15      3.25 o 
   4  19   2        7.49        8.19      3.84 o 
  -4  20   2        1.06       -2.37      5.17 o 
  -3  20   2       11.14       12.00      3.84 o 
  -2  20   2       16.48       20.39      4.06 o 
  -1  20   2        0.17        0.27      2.62 o 
   0  20   2        3.17        0.57      2.84 o 
   1  20   2       43.98       52.53     14.93 o 
   2  20   2        1.38        4.02      3.25 o 
   3  20   2       76.31      102.88      7.10 o 
  -2  21   2        0.84        2.01      3.25 o 
  -1  21   2        9.14       13.39      3.84 o 
   0  21   2       55.18       67.29      5.88 o 
   1  21   2       19.54       15.22      3.65 o 
   2  21   2        3.94       -0.07      3.43 o 
  -9   0   3      389.28      361.82     16.08 o 
  -7   0   3       77.36       88.35      3.98 o 
  -5   0   3      575.59      530.19      8.47 o 
  -3   0   3    25311.65    25807.88    257.44 o 
  -1   0   3     3133.87     3062.48     26.18 o 
   1   0   3       73.46       79.59      1.76 o 
   3   0   3      327.90      381.12      4.97 o 
   5   0   3     2543.07     2648.05     31.41 o 
   7   0   3     3683.01     3527.47     81.55 o 
   9   0   3      169.06      192.97     12.06 o 
 -10   1   3        7.61        2.58      3.65 o 
  -9   1   3       89.56       95.11      6.09 o 
  -8   1   3       70.75       62.71      8.33 o 
  -7   1   3        7.11        9.28      1.51 o 
  -6   1   3      340.67      328.34      4.10 o 
  -5   1   3       13.54       12.03      1.17 o 
  -4   1   3       86.20      122.67      2.34 o 
  -3   1   3      622.97      755.65      6.40 o 
  -2   1   3     5026.91     5356.54     36.20 o 
  -1   1   3     2035.53     1949.08     14.66 o 
   0   1   3       53.05       70.21      0.96 o 
   1   1   3     6167.84     6144.23     43.23 o 
   2   1   3      387.40      343.73      3.09 o 
   3   1   3     4364.83     4538.85     32.19 o 
   4   1   3      289.75      270.28      2.94 o 
   5   1   3      454.24      456.67      4.58 o 
   6   1   3       80.98       85.89      2.64 o 
   7   1   3       24.59       26.20      2.56 o 
   8   1   3       34.82       28.33      4.06 o 
   9   1   3       57.31       57.14      5.28 o 
  10   1   3       86.21       91.10     19.24 o 
 -10   2   3       93.00       85.43      7.18 o 
  -9   2   3       97.75       97.87      6.28 o 
  -8   2   3      575.38      521.39     13.19 o 
  -7   2   3       45.91       41.31      2.62 o 
  -6   2   3       11.23       23.88      1.41 o 
  -5   2   3      260.64      295.35      3.54 o 
  -4   2   3     1241.63     1338.38     11.36 o 
  -3   2   3      230.02      236.00      2.64 o 
  -2   2   3     5089.64     5071.54     37.84 o 
  -1   2   3      392.18      377.90      3.28 o 
   0   2   3    25981.40    25239.31    178.37 o 
   1   2   3       51.12       38.00      0.94 o 
   2   2   3      188.34      138.53      1.74 o 
   3   2   3      996.57     1026.83      8.02 o 
   4   2   3     1017.96      970.67      7.92 o 
   5   2   3       32.80       29.94      1.11 o 
   6   2   3       74.34       73.04      2.38 o 
   7   2   3       82.77       81.14      6.87 o 
   8   2   3      105.95       93.65      5.88 o 
   9   2   3        3.42        3.14      5.17 o 
  10   2   3       12.53        7.47      4.47 o 
 -10   3   3      213.15      215.97      9.54 o 
  -9   3   3       16.76       15.13      3.65 o 
  -8   3   3      112.02      122.73     10.91 o 
  -7   3   3      224.47      212.38      7.31 o 
  -6   3   3      143.92      120.99      2.66 o 
  -5   3   3       20.81       20.68      1.06 o 
  -4   3   3     5807.14     6059.52     43.34 o 
  -3   3   3     7830.20     8090.67     54.46 o 
  -2   3   3     2248.50     2041.75     15.86 o 
  -1   3   3     1495.55     1480.90     10.48 o 
   0   3   3     3214.16     3055.33     20.61 o 
   1   3   3      476.05      460.42      4.06 o 
   2   3   3      441.57      400.05      3.70 o 
   3   3   3     1385.25     1352.45     10.94 o 
   4   3   3       32.38       21.71      0.90 o 
   5   3   3      113.88      123.17      2.11 o 
   6   3   3      135.07      137.84      4.29 o 
   7   3   3       31.52       29.96      3.65 o 
   8   3   3       20.53       27.43      4.06 o 
   9   3   3       78.88       77.73      5.88 o 
  10   3   3       34.78       26.42      5.28 o 
 -10   4   3       62.69       59.20      4.86 o 
  -9   4   3       24.48       24.64      4.86 o 
  -8   4   3       28.23       35.27      3.65 o 
  -7   4   3       10.92        7.41      4.31 o 
  -6   4   3      390.43      392.99      4.92 o 
  -5   4   3       28.81       21.53      0.95 o 
  -4   4   3     1446.35     1467.64     13.02 o 
  -3   4   3      133.82      149.53      2.06 o 
  -2   4   3     2772.01     2685.43     19.53 o 
  -1   4   3       98.82      112.69      1.33 o 
   0   4   3     3185.66     3325.25     21.38 o 
   1   4   3     3081.49     3225.96     23.02 o 
   2   4   3      217.95      201.10      2.40 o 
   3   4   3        4.12        4.46      0.48 o 
   4   4   3        3.43       15.16      0.74 o 
   5   4   3       46.44       46.41      1.28 o 
   6   4   3     1831.18     1787.51     42.56 o 
   7   4   3      246.43      251.19     11.20 o 
   8   4   3        0.93       -2.62      2.62 o 
   9   4   3       12.24        8.90      3.73 o 
  10   4   3        0.85       -0.54      3.84 o 
 -10   5   3       20.24       18.54      3.76 o 
  -9   5   3        0.75        0.68      2.55 o 
  -8   5   3        4.58        2.58      2.20 o 
  -7   5   3        0.00       -1.97      1.97 o 
  -6   5   3      164.98      163.30      3.86 o 
  -5   5   3       15.84       17.54      0.90 o 
  -4   5   3       12.87        6.84      0.82 o 
  -3   5   3      233.78      250.20      3.47 o 
  -2   5   3      146.93      126.82      1.94 o 
  -1   5   3     1881.17     1877.31     15.71 o 
   0   5   3     5700.09     5643.32     37.67 o 
   1   5   3     1076.16     1069.09      8.69 o 
   2   5   3     1210.02     1230.63      9.98 o 
   3   5   3      305.07      355.62      3.48 o 
   4   5   3        5.81        8.88      0.62 o 
   5   5   3      195.85      214.23      2.71 o 
   6   5   3     1158.48     1167.73     21.92 o 
   7   5   3      161.04      149.98      6.46 o 
   8   5   3      133.75      146.47      6.90 o 
   9   5   3       27.27       28.15      8.04 o 
  10   5   3        7.39        2.30      5.74 o 
 -10   6   3       23.88       20.24      4.82 o 
  -9   6   3        2.91        8.25      4.01 o 
  -8   6   3       27.85       32.61      3.36 o 
  -7   6   3        4.60        3.81      2.15 o 
  -6   6   3      550.48      590.85      9.82 o 
  -5   6   3        0.60       -0.09      0.56 o 
  -4   6   3      119.20      112.10      1.83 o 
  -3   6   3      100.03      126.36      3.50 o 
  -2   6   3     1519.45     1608.89     12.93 o 
  -1   6   3      597.14      604.84      6.70 o 
   0   6   3      550.24      606.25      5.00 o 
   1   6   3     4580.06     4781.19     35.69 o 
   2   6   3     1178.28     1262.57      9.71 o 
   3   6   3      174.94      213.98      2.44 o 
   4   6   3      503.95      515.29      5.24 o 
   5   6   3      373.28      344.81      7.48 o 
   6   6   3       29.11       28.36      3.43 o 
   7   6   3       31.52       33.56      3.84 o 
   8   6   3       90.99       84.04      5.69 o 
   9   6   3        1.29       -2.58      3.25 o 
  10   6   3        0.03       -4.00      4.00 o 
 -10   7   3        2.51        2.30      6.89 o 
  -9   7   3       96.14       88.41      6.87 o 
  -8   7   3       16.22        9.66      3.17 o 
  -7   7   3      196.19      176.07      5.89 o 
  -6   7   3       32.21       26.74      3.32 o 
  -5   7   3      196.72      198.70      3.99 o 
  -4   7   3        3.70        3.15      0.58 o 
  -3   7   3      683.26      731.69      9.87 o 
  -2   7   3     1178.46     1315.80     11.55 o 
  -1   7   3     1172.66     1043.55      8.86 o 
   0   7   3       43.47       45.69      1.15 o 
   1   7   3     1559.06     1558.45     12.46 o 
   2   7   3       27.32       34.51      0.92 o 
   3   7   3      805.28      810.48      6.79 o 
   4   7   3       15.99       13.52      1.16 o 
   5   7   3       58.05       50.74      3.12 o 
   6   7   3       14.64       18.84      3.29 o 
   7   7   3      179.33      168.47      5.85 o 
   8   7   3       26.18       28.58      4.64 o 
   9   7   3      105.36      101.67      5.78 o 
  10   7   3        9.86       11.44      8.90 o 
 -10   8   3       30.95       31.01      8.61 o 
  -9   8   3      123.78      128.74      7.85 o 
  -8   8   3       41.27       40.35      4.82 o 
  -7   8   3       10.24       14.12      6.03 o 
  -6   8   3        2.94        0.52      1.64 o 
  -5   8   3       68.81       55.36      2.67 o 
  -4   8   3       64.64       72.24      1.59 o 
  -3   8   3      963.41      983.21     14.12 o 
  -2   8   3        4.71        1.92      0.57 o 
  -1   8   3     1034.58     1250.52     11.15 o 
   0   8   3      394.08      479.58      5.25 o 
   1   8   3      824.29      876.00      7.63 o 
   2   8   3      226.74      300.31      3.37 o 
   3   8   3      521.55      501.27      4.66 o 
   4   8   3      124.29      119.75      2.73 o 
   5   8   3      136.99      135.88      4.55 o 
   6   8   3      154.49      140.38      5.17 o 
   7   8   3       61.75       62.26      4.14 o 
   8   8   3       15.11       23.66      4.58 o 
   9   8   3        0.26        5.17      4.60 o 
  -9   9   3        0.02        1.36      4.02 o 
  -8   9   3        9.24        3.84      3.17 o 
  -7   9   3      174.22      152.54      7.44 o 
  -6   9   3       35.05       32.08      3.67 o 
  -5   9   3      152.30      141.90      5.83 o 
  -4   9   3      153.99      149.16      4.91 o 
  -3   9   3      291.86      306.19      4.02 o 
  -2   9   3      841.43      877.59      7.96 o 
  -1   9   3       48.81       59.73      1.61 o 
   0   9   3       64.07       78.59      1.33 o 
   1   9   3     1944.91     2082.75     16.56 o 
   2   9   3       31.80       31.39      1.10 o 
   3   9   3       89.25       85.06      1.48 o 
   4   9   3      368.05      338.75      5.53 o 
   5   9   3       12.98       15.65      2.40 o 
   6   9   3        5.13        0.06      2.27 o 
   7   9   3       58.28       45.80      3.80 o 
   8   9   3      104.48      102.11      7.03 o 
   9   9   3       70.99       71.28      6.62 o 
  -9  10   3        4.49        9.44      4.31 o 
  -8  10   3       67.20       74.91      6.05 o 
  -7  10   3      142.92      136.01      9.48 o 
  -6  10   3        4.07        3.36      2.76 o 
  -5  10   3       27.38       30.04      3.04 o 
  -4  10   3      430.52      453.20     15.45 o 
  -3  10   3      232.55      256.88      3.40 o 
  -2  10   3      138.72      162.75      3.15 o 
  -1  10   3      113.28      115.64      2.32 o 
   0  10   3      442.54      443.15      4.17 o 
   1  10   3      140.93      112.59      2.19 o 
   2  10   3     1228.15     1266.60     10.75 o 
   3  10   3      104.89      102.32      2.61 o 
   4  10   3       14.65       17.20      1.56 o 
   5  10   3       23.16       18.38      2.15 o 
   6  10   3       14.14       16.44      2.61 o 
   7  10   3      135.35      126.67      7.28 o 
   8  10   3       11.49       23.03      5.46 o 
   9  10   3       36.81       37.69      7.47 o 
  -9  11   3       22.35       14.93      4.06 o 
  -8  11   3       55.43       44.89      5.23 o 
  -7  11   3       16.39       15.98      4.88 o 
  -6  11   3       18.17       25.92      3.84 o 
  -5  11   3      121.09      131.33      6.46 o 
  -4  11   3       17.87       11.25      2.08 o 
  -3  11   3      226.28      247.21      9.77 o 
  -2  11   3      177.81      173.63      2.94 o 
  -1  11   3      177.07      179.73      3.03 o 
   0  11   3     1138.00     1153.57     10.84 o 
   1  11   3       64.36       55.58      1.61 o 
   2  11   3     1653.18     1649.12     14.51 o 
   3  11   3       47.14       50.13      2.43 o 
   4  11   3      306.57      309.86      5.36 o 
   5  11   3       12.93       15.28      2.61 o 
   6  11   3       15.21       18.45      3.84 o 
   7  11   3       20.58       26.76      4.41 o 
   8  11   3       19.53       17.84      4.25 o 
   9  11   3       17.01        7.47      6.89 o 
  -9  12   3        3.68       -4.02      5.74 o 
  -8  12   3       82.77      100.05      8.33 o 
  -7  12   3        0.04       -0.39      3.17 o 
  -6  12   3      405.30      399.88     12.16 o 
  -5  12   3      105.33       97.68      5.64 o 
  -4  12   3      979.31      943.45     15.91 o 
  -3  12   3       63.71       64.71      4.51 o 
  -2  12   3     1069.32     1040.45     10.79 o 
  -1  12   3       15.89       14.77      1.19 o 
   0  12   3       81.16       81.04      2.19 o 
   1  12   3       10.06        9.83      1.13 o 
   2  12   3      820.50      804.74     11.14 o 
   3  12   3       71.00       64.49      2.31 o 
   4  12   3      376.07      360.35     12.78 o 
   5  12   3        1.53       -1.99      1.99 o 
   6  12   3      438.39      438.70     12.75 o 
   7  12   3        1.60        1.28      3.43 o 
   8  12   3       53.38       61.32      6.05 o 
  -8  13   3        0.03       -3.45      3.59 o 
  -7  13   3        0.01        2.03      3.43 o 
  -6  13   3        0.50        1.30      3.03 o 
  -5  13   3       62.51       63.15     15.22 o 
  -4  13   3       16.78       26.96      5.81 o 
  -3  13   3       91.11       96.28      4.19 o 
  -2  13   3      517.77      538.92     10.15 o 
  -1  13   3      266.81      253.36      4.22 o 
   0  13   3      246.86      253.45      3.92 o 
   1  13   3       45.71       41.30      2.48 o 
   2  13   3      197.45      188.02      6.87 o 
   3  13   3        1.41        2.05      1.86 o 
   4  13   3      189.52      195.11      6.15 o 
   5  13   3        2.86        0.79      3.84 o 
   6  13   3       45.81       36.18      4.41 o 
   7  13   3       63.18       76.64      6.32 o 
   8  13   3        5.38       16.58      6.89 o 
  -8  14   3       12.70       13.65      4.25 o 
  -7  14   3       55.16       51.91      5.47 o 
  -6  14   3      108.37      104.83      6.69 o 
  -5  14   3      314.33      299.21     10.13 o 
  -4  14   3       26.79       27.81      3.08 o 
  -3  14   3      264.15      248.77      7.06 o 
  -2  14   3        9.78       12.91      2.23 o 
  -1  14   3      418.47      390.20      7.33 o 
   0  14   3      399.17      396.65      6.17 o 
   1  14   3      332.27      312.67      9.31 o 
   2  14   3      525.86      543.25     16.37 o 
   3  14   3        7.37        3.89      2.62 o 
   4  14   3       14.81       12.95      3.25 o 
   5  14   3      350.69      329.14      8.92 o 
   6  14   3       16.52       14.33      3.84 o 
   7  14   3      217.74      225.85     18.38 o 
   8  14   3       43.56       39.05      8.04 o 
  -7  15   3       38.63       34.51      4.82 o 
  -6  15   3       19.32       17.23      3.84 o 
  -5  15   3        4.43        6.03      3.73 o 
  -4  15   3       53.88       49.15      3.75 o 
  -3  15   3       77.99       72.36      3.95 o 
  -2  15   3      261.44      241.74      8.32 o 
  -1  15   3      120.30      111.20      5.88 o 
   0  15   3      178.11      168.42      8.90 o 
   1  15   3      588.72      533.96     13.16 o 
   2  15   3        2.99        3.94      6.60 o 
   3  15   3       73.98       67.32      6.89 o 
   4  15   3        9.84       10.91      3.25 o 
   5  15   3      125.64      113.14      6.90 o 
   6  15   3        1.93       -2.30      4.02 o 
   7  15   3        1.01       -0.57      5.74 o 
  -7  16   3      153.61      166.98      8.91 o 
  -6  16   3       32.67       36.60      4.82 o 
  -5  16   3       15.16       23.06      3.28 o 
  -4  16   3      115.51      123.08      6.69 o 
  -3  16   3       96.82       93.40      5.69 o 
  -2  16   3       48.29       46.15      4.25 o 
  -1  16   3       14.47       19.85      3.43 o 
   0  16   3        1.93       -1.31      2.21 o 
   1  16   3      130.39      135.23      8.90 o 
   2  16   3       29.23       27.04      3.65 o 
   3  16   3       27.35       28.41      4.59 o 
   4  16   3        0.02        0.84      4.59 o 
   5  16   3       42.79       45.74      5.46 o 
   6  16   3       31.75       21.82      6.32 o 
   7  16   3       22.00       28.14      7.47 o 
  -6  17   3       49.81       44.80      7.47 o 
  -5  17   3       41.05       50.27      5.28 o 
  -4  17   3        4.00        2.68      3.03 o 
  -3  17   3      120.45      122.54      8.33 o 
  -2  17   3      120.30      115.51      6.28 o 
  -1  17   3      164.38      159.47      7.10 o 
   0  17   3       30.19       28.65      3.59 o 
   1  17   3       67.73       58.95      4.66 o 
   2  17   3       77.66       72.86      5.23 o 
   3  17   3       30.79       27.52      6.03 o 
   4  17   3       36.29       45.14      5.74 o 
   5  17   3        6.65        6.60      3.65 o 
   6  17   3        7.46        6.89      5.17 o 
  -5  18   3        0.03       -1.11      3.03 o 
  -4  18   3       61.60       56.64      5.47 o 
  -3  18   3        4.81        8.33      3.25 o 
  -2  18   3        0.18        4.10      3.16 o 
  -1  18   3       15.55       19.37      3.59 o 
   0  18   3       51.89       55.47      9.76 o 
   1  18   3       95.22       82.53      5.74 o 
   2  18   3      109.27      114.76      6.87 o 
   3  18   3       93.93      115.67      6.69 o 
   4  18   3       10.72       14.31      8.04 o 
   5  18   3        2.28        1.45      3.43 o 
  -5  19   3        5.81        6.89      5.74 o 
  -4  19   3        0.55       -4.59      4.59 o 
  -3  19   3        1.14       -0.77      7.18 o 
  -2  19   3       66.57       76.00      6.32 o 
  -1  19   3        0.00       -0.57      2.84 o 
   0  19   3       45.40       50.00      4.82 o 
   1  19   3        1.74        1.61      3.03 o 
   2  19   3       77.32       81.22      6.05 o 
   3  19   3       18.86       25.41      4.25 o 
   4  19   3        0.45        2.42      4.02 o 
  -3  20   3       21.82       26.99      6.32 o 
  -2  20   3       40.29       52.84      7.47 o 
  -1  20   3        8.76       10.91      5.17 o 
   0  20   3        6.27        8.28      3.43 o 
   1  20   3        7.89       10.74      3.43 o 
   2  20   3       32.95       32.06      6.60 o 
   3  20   3       16.79       21.06      4.47 o 
  -2  21   3      112.97      143.01     11.49 o 
  -1  21   3       14.80        5.74      5.17 o 
   0  21   3       10.09        9.76      5.74 o 
   1  21   3        4.97       -0.57      4.59 o 
 -10   0   4      169.34      148.17     10.91 o 
  -8   0   4       25.37       24.70      4.59 o 
  -6   0   4      187.32      169.70      4.44 o 
  -4   0   4     2010.12     2096.53     22.73 o 
  -2   0   4      211.19      301.88      4.24 o 
   0   0   4      392.58      445.41      5.22 o 
   2   0   4     1599.15     1497.42     15.76 o 
   4   0   4      273.79      286.28      4.38 o 
   6   0   4     3620.50     3449.17    101.37 o 
   8   0   4       95.98      103.95      9.19 o 
  10   0   4        1.51        0.00      5.74 o 
 -10   1   4      172.14      182.48      8.53 o 
  -9   1   4        6.77       11.62      3.43 o 
  -8   1   4      131.00      139.56      6.50 o 
  -7   1   4        4.67        2.48      1.33 o 
  -6   1   4       34.86       31.96      1.69 o 
  -5   1   4       66.41       89.53      2.09 o 
  -4   1   4     1591.50     1632.69     13.53 o 
  -3   1   4       33.59       62.19      1.52 o 
  -2   1   4      429.15      451.77      3.70 o 
  -1   1   4     5033.79     4773.87     30.96 o 
   0   1   4     2371.16     2271.31     19.73 o 
   1   1   4       17.43       36.78      0.70 o 
   2   1   4      356.88      329.78      2.76 o 
   3   1   4       11.13       11.69      0.85 o 
   4   1   4     2193.23     2204.01     17.39 o 
   5   1   4      525.03      547.52      5.26 o 
   6   1   4        0.92        2.82      1.26 o 
   7   1   4      477.51      474.54      8.61 o 
   8   1   4       20.31       18.31      3.65 o 
   9   1   4      101.68       84.76      6.09 o 
  10   1   4       21.36       12.92      4.47 o 
 -10   2   4        2.18        0.29      3.25 o 
  -9   2   4        7.61       10.10      4.02 o 
  -8   2   4       52.06       52.21      5.17 o 
  -7   2   4        2.12        2.69      1.93 o 
  -6   2   4      741.55      738.55      7.49 o 
  -5   2   4      135.88      120.67      2.84 o 
  -4   2   4     4599.59     4689.83     35.82 o 
  -3   2   4     2751.88     2815.83     19.80 o 
  -2   2   4      999.18     1016.80      7.70 o 
  -1   2   4     3960.11     3886.10     27.70 o 
   0   2   4      320.29      329.59      3.04 o 
   1   2   4        0.02        0.34      0.26 o 
   2   2   4       67.83       66.52      1.08 o 
   3   2   4      370.88      410.90      4.05 o 
   4   2   4        0.87        0.67      0.64 o 
   5   2   4      947.46      919.45      8.25 o 
   6   2   4        0.22        1.33      1.21 o 
   7   2   4      974.90      973.31     16.36 o 
   8   2   4      121.62      123.61     11.77 o 
   9   2   4       37.36       41.00      5.06 o 
  10   2   4       23.45       25.87      5.06 o 
 -10   3   4       11.18        6.33      3.66 o 
  -9   3   4      236.95      253.78      9.31 o 
  -8   3   4       34.14       28.43      3.65 o 
  -7   3   4        0.12       -1.79      1.79 o 
  -6   3   4       38.37       30.12      1.92 o 
  -5   3   4      246.26      283.83      3.56 o 
  -4   3   4     2154.91     2202.91     16.03 o 
  -3   3   4       58.81       70.58      1.39 o 
  -2   3   4     2387.05     2379.47     16.66 o 
  -1   3   4      483.31      478.80      4.39 o 
   0   3   4     8489.52     8335.10     58.37 o 
   1   3   4     1838.24     1746.65     12.88 o 
   2   3   4      216.15      252.63      2.41 o 
   3   3   4     1239.12     1317.06     10.70 o 
   4   3   4       32.15       30.17      1.09 o 
   5   3   4       25.46       24.73      1.01 o 
   6   3   4       15.40       14.27      2.14 o 
   7   3   4        0.25        2.58      2.84 o 
   8   3   4       62.27       57.15      4.87 o 
   9   3   4       91.19       66.55      5.88 o 
  10   3   4        5.48       12.06      6.32 o 
 -10   4   4        0.88       -0.04      2.95 o 
  -9   4   4       46.37       46.31      4.10 o 
  -8   4   4        1.06        0.86      2.20 o 
  -7   4   4       20.46       19.10      2.81 o 
  -6   4   4       80.57       93.44      2.23 o 
  -5   4   4      463.40      451.57      4.52 o 
  -4   4   4     1471.38     1688.45     12.68 o 
  -3   4   4     4276.98     4260.13     30.76 o 
  -2   4   4     1912.54     1918.38     15.07 o 
  -1   4   4     2889.04     3159.87     22.69 o 
   0   4   4     3983.77     4175.33     31.44 o 
   1   4   4      249.22      243.74      2.79 o 
   2   4   4     3407.67     3457.37     26.22 o 
   3   4   4     1315.35     1525.28     11.14 o 
   4   4   4      126.11      123.86      2.00 o 
   5   4   4      330.58      313.56      4.28 o 
   6   4   4       39.58       33.23      2.86 o 
   7   4   4      391.74      388.01     10.76 o 
   8   4   4      391.42      387.27     11.57 o 
   9   4   4       89.86      109.54      6.90 o 
  10   4   4        1.97        0.00      5.74 o 
 -10   5   4        3.14       -1.15      3.82 o 
  -9   5   4       28.55       34.63      4.10 o 
  -8   5   4       51.44       40.32      3.46 o 
  -7   5   4      335.75      298.83      7.65 o 
  -6   5   4      698.58      729.57     10.27 o 
  -5   5   4        3.94        4.91      0.72 o 
  -4   5   4       10.24       13.67      0.87 o 
  -3   5   4       10.61       21.94      1.05 o 
  -2   5   4     1159.69     1097.47      8.72 o 
  -1   5   4     1304.35     1300.95      9.38 o 
   0   5   4      145.32      179.38      2.44 o 
   1   5   4     2455.29     2456.28     17.92 o 
   2   5   4     2025.25     2245.99     16.55 o 
   3   5   4     1113.00     1159.74      9.25 o 
   4   5   4        1.05        4.14      0.83 o 
   5   5   4        7.35        7.78      0.89 o 
   6   5   4      115.72      127.18      8.33 o 
   7   5   4      258.44      239.26      8.32 o 
   8   5   4       14.20       17.25      3.65 o 
   9   5   4       31.14       34.75      4.87 o 
  10   5   4        1.21       -5.17      5.17 o 
 -10   6   4       61.28       58.78      6.46 o 
  -9   6   4       38.75       31.18      6.03 o 
  -8   6   4      177.02      172.64      6.31 o 
  -7   6   4      207.82      195.35      9.36 o 
  -6   6   4        5.62        2.32      1.65 o 
  -5   6   4      133.55      140.45      2.43 o 
  -4   6   4       14.42       26.01      1.33 o 
  -3   6   4      766.92      849.07      7.62 o 
  -2   6   4      617.19      708.48      5.62 o 
  -1   6   4      566.24      629.24      5.33 o 
   0   6   4     2517.12     2683.63     30.22 o 
   1   6   4      130.62      155.70      2.99 o 
   2   6   4      546.92      590.95      4.92 o 
   3   6   4     1353.39     1397.88     10.92 o 
   4   6   4       71.10       62.36      2.57 o 
   5   6   4      184.15      189.97      5.65 o 
   6   6   4      126.60      124.68      6.32 o 
   7   6   4       33.99       28.72      3.84 o 
   8   6   4        0.26       -2.58      2.84 o 
   9   6   4       12.75        5.46      6.03 o 
  10   6   4        2.58       -2.81      4.00 o 
 -10   7   4      155.12      142.43     13.78 o 
  -9   7   4        0.27       -2.84      2.84 o 
  -8   7   4      166.21      151.94      7.85 o 
  -7   7   4       16.33       20.76      3.81 o 
  -6   7   4      164.30      151.02      4.66 o 
  -5   7   4        5.47        1.04      1.13 o 
  -4   7   4       89.64      107.32      2.69 o 
  -3   7   4      577.35      638.42      6.05 o 
  -2   7   4      164.91      192.94      2.58 o 
  -1   7   4       14.98       18.80      0.92 o 
   0   7   4    10324.49    10886.38     79.91 o 
   1   7   4      103.04       94.03      1.67 o 
   2   7   4      195.55      226.06      2.49 o 
   3   7   4      184.93      187.53      2.37 o 
   4   7   4      220.81      209.39      2.56 o 
   5   7   4       24.01       25.97      2.36 o 
   6   7   4        0.01        0.86      2.20 o 
   7   7   4        0.27        3.12      3.85 o 
   8   7   4       28.27       23.15      3.69 o 
   9   7   4       26.43       27.70      3.90 o 
 -10   8   4        7.77       11.49      6.89 o 
  -9   8   4        0.16       -0.13      3.59 o 
  -8   8   4        5.48       10.98      3.59 o 
  -7   8   4       10.16        8.97      3.17 o 
  -6   8   4      696.28      711.79     13.80 o 
  -5   8   4      107.14      114.86      3.41 o 
  -4   8   4     2113.09     2178.67     37.44 o 
  -3   8   4      213.41      230.94      3.26 o 
  -2   8   4      416.73      445.16      4.67 o 
  -1   8   4      193.50      219.67      2.85 o 
   0   8   4       76.96       77.95      1.51 o 
   1   8   4      627.68      636.79      5.98 o 
   2   8   4      404.87      411.40      3.88 o 
   3   8   4        8.22        7.23      0.59 o 
   4   8   4      148.31      141.59      3.37 o 
   5   8   4      453.16      415.42      8.65 o 
   6   8   4      425.85      422.18      9.40 o 
   7   8   4       18.85       16.30      3.02 o 
   8   8   4        2.26       13.18      3.53 o 
   9   8   4       31.61       30.46      4.21 o 
  -9   9   4       79.26       80.03      7.75 o 
  -8   9   4        3.57        2.40      3.17 o 
  -7   9   4      131.04      136.28      7.10 o 
  -6   9   4        3.10        7.10      2.53 o 
  -5   9   4       32.54       23.77      2.86 o 
  -4   9   4      131.26      141.87      5.96 o 
  -3   9   4      364.01      352.39      4.07 o 
  -2   9   4     1685.48     1647.95     13.76 o 
  -1   9   4     1688.31     1756.25     15.28 o 
   0   9   4      748.66      723.77      6.16 o 
   1   9   4     2704.40     2803.00     21.85 o 
   2   9   4      347.64      326.92      3.52 o 
   3   9   4      261.11      265.09      3.19 o 
   4   9   4        0.49        1.57      1.16 o 
   5   9   4        0.95        1.98      1.93 o 
   6   9   4        0.19       -1.52      3.03 o 
   7   9   4       43.85       54.63      9.19 o 
   8   9   4       26.98       23.87      3.57 o 
   9   9   4       30.15       42.09      5.88 o 
  -9  10   4        1.84        1.32      3.43 o 
  -8  10   4       31.41       36.24      6.32 o 
  -7  10   4       20.80       18.33      3.84 o 
  -6  10   4      420.32      425.57     11.37 o 
  -5  10   4     1066.38     1107.59     30.94 o 
  -4  10   4       17.07       19.65      2.42 o 
  -3  10   4      569.21      553.15      6.17 o 
  -2  10   4      239.28      255.58      3.43 o 
  -1  10   4        7.07        2.90      0.84 o 
   0  10   4       52.73       57.19      1.38 o 
   1  10   4       23.28       24.40      1.12 o 
   2  10   4      352.04      353.25      4.05 o 
   3  10   4      383.85      375.22      6.13 o 
   4  10   4       97.99       86.88      2.85 o 
   5  10   4        2.11        1.39      1.64 o 
   6  10   4      228.48      225.25      6.64 o 
   7  10   4       62.11       67.33      4.30 o 
   8  10   4       19.41       29.62     16.08 o 
   9  10   4       12.39        8.82      4.41 o 
  -9  11   4       33.06       34.49      5.47 o 
  -8  11   4       39.20       39.33     13.78 o 
  -7  11   4      118.96      127.17     13.21 o 
  -6  11   4      173.98      168.19      7.91 o 
  -5  11   4        3.42        7.47      2.87 o 
  -4  11   4       16.29       19.88      2.42 o 
  -3  11   4      154.13      152.42      5.31 o 
  -2  11   4       17.27       15.62      1.17 o 
  -1  11   4      278.55      288.28      4.00 o 
   0  11   4        2.47        2.88      0.89 o 
   1  11   4     1065.57     1096.64     10.22 o 
   2  11   4      397.10      374.06      4.91 o 
   3  11   4       98.03       83.05      2.63 o 
   4  11   4        0.23       -0.39      1.19 o 
   5  11   4      450.08      430.05      9.78 o 
   6  11   4        7.29        3.73      3.73 o 
   7  11   4       20.72       17.96      4.00 o 
   8  11   4        7.25        7.30      4.25 o 
  -9  12   4       23.75       25.27      7.47 o 
  -8  12   4        1.00       -1.83      3.17 o 
  -7  12   4      189.43      190.35      8.72 o 
  -6  12   4      187.44      196.00      8.50 o 
  -5  12   4       13.83       14.98      3.17 o 
  -4  12   4      233.61      226.71      6.41 o 
  -3  12   4      975.48      934.04     15.46 o 
  -2  12   4        0.87        1.97      1.04 o 
  -1  12   4      434.70      414.59      5.25 o 
   0  12   4      199.08      206.88      3.66 o 
   1  12   4       46.48       41.03      2.63 o 
   2  12   4        0.02        0.92      1.31 o 
   3  12   4        0.02        0.62      1.11 o 
   4  12   4        0.02       -1.39      1.39 o 
   5  12   4      412.05      421.83      9.81 o 
   6  12   4       84.26       94.23      6.60 o 
   7  12   4      183.59      186.04     12.35 o 
   8  12   4        0.93        0.77      6.03 o 
  -8  13   4       29.84       33.65      6.03 o 
  -7  13   4        0.18        0.65      3.03 o 
  -6  13   4        3.26        3.64      3.03 o 
  -5  13   4        2.31       -0.13      2.62 o 
  -4  13   4      456.32      444.84     10.89 o 
  -3  13   4        0.04        2.68      1.99 o 
  -2  13   4      195.25      201.44      5.74 o 
  -1  13   4       35.03       31.15      1.70 o 
   0  13   4      436.55      437.45      5.90 o 
   1  13   4      134.31      153.19      4.83 o 
   2  13   4      805.24      803.37     13.66 o 
   3  13   4      471.50      449.59     13.50 o 
   4  13   4       69.84       70.29      7.50 o 
   5  13   4      127.00      140.33      5.62 o 
   6  13   4       16.63       13.86      6.03 o 
   7  13   4       68.65       67.12      9.19 o 
   8  13   4        0.00       -4.31      4.31 o 
  -8  14   4       44.97       40.44      9.76 o 
  -7  14   4        7.67       12.38      5.46 o 
  -6  14   4       12.30       15.03      3.84 o 
  -5  14   4       13.49       12.97      3.43 o 
  -4  14   4      345.34      325.86     10.21 o 
  -3  14   4        1.79       -1.01      1.75 o 
  -2  14   4      102.01      112.08      4.50 o 
  -1  14   4       52.34       71.20      3.08 o 
   0  14   4       13.63       10.64      1.85 o 
   1  14   4        0.00       -2.30      2.30 o 
   2  14   4      518.92      525.83     13.50 o 
   3  14   4       20.90       22.02      3.43 o 
   4  14   4       17.19       13.69      3.43 o 
   5  14   4       35.00       41.00      6.60 o 
   6  14   4       44.16       49.39      7.47 o 
   7  14   4        6.56        9.48      4.06 o 
  -7  15   4       26.04       33.05      5.06 o 
  -6  15   4       20.66       19.77      4.25 o 
  -5  15   4        9.03       15.94      3.84 o 
  -4  15   4        2.34        3.48      2.19 o 
  -3  15   4       72.82       62.82      3.75 o 
  -2  15   4       42.81       40.40      4.24 o 
  -1  15   4       76.65       67.27      4.47 o 
   0  15   4       31.15       32.11      3.43 o 
   1  15   4        9.42        4.24      2.62 o 
   2  15   4      491.43      482.86     12.75 o 
   3  15   4        7.48        6.89      5.17 o 
   4  15   4       13.91        5.82      3.16 o 
   5  15   4        0.95       -1.15      2.84 o 
   6  15   4       22.38       26.99      6.89 o 
   7  15   4        3.91       -3.45      5.17 o 
  -7  16   4       12.77       12.01      4.41 o 
  -6  16   4      109.91      124.12      7.68 o 
  -5  16   4       11.03        9.48      3.65 o 
  -4  16   4      174.34      165.21      6.07 o 
  -3  16   4       72.51       60.65      4.87 o 
  -2  16   4      409.17      400.50     11.53 o 
  -1  16   4       35.09       31.05      3.59 o 
   0  16   4        0.70       -0.21      2.21 o 
   1  16   4      193.96      187.34     10.91 o 
   2  16   4       13.12       13.86      3.17 o 
   3  16   4        9.14        5.70      3.03 o 
   4  16   4       19.20       16.56      3.59 o 
   5  16   4        4.36        4.09      3.73 o 
   6  16   4       80.02       74.09      8.61 o 
  -6  17   4       28.93       16.66      6.32 o 
  -5  17   4       13.29        5.74      5.74 o 
  -4  17   4       63.16       66.82      5.47 o 
  -3  17   4        4.69       10.05      3.73 o 
  -2  17   4      124.16      143.92      6.87 o 
  -1  17   4       55.30       61.07      4.82 o 
   0  17   4      109.69      108.88     15.79 o 
   1  17   4        5.59        6.05      2.62 o 
   2  17   4        7.42       14.36      3.17 o 
   3  17   4        4.51        4.79      3.03 o 
   4  17   4       81.05       98.45      6.46 o 
   5  17   4        1.10        2.36      3.59 o 
   6  17   4        0.11       -2.30      3.65 o 
  -5  18   4       48.03       57.43      8.61 o 
  -4  18   4        4.76        4.02      5.17 o 
  -3  18   4        1.35       -1.15      4.59 o 
  -2  18   4       10.59       17.80      5.74 o 
  -1  18   4        8.31        7.43      3.03 o 
   0  18   4       55.07       39.69      4.25 o 
   1  18   4      102.40      112.06      6.69 o 
   2  18   4      151.13      155.33      7.50 o 
   3  18   4       18.28       13.59      3.59 o 
   4  18   4       61.71       61.70      5.64 o 
   5  18   4       77.35       79.10      6.62 o 
  -4  19   4        0.22       -4.02      4.02 o 
  -3  19   4       22.59       19.53      5.74 o 
  -2  19   4        4.57        4.59      4.59 o 
  -1  19   4      110.77      108.55      9.19 o 
   0  19   4       38.77       47.67      7.47 o 
   1  19   4      246.70      250.40     14.36 o 
   2  19   4       20.18       18.95      6.32 o 
   3  19   4       56.99       65.47      8.61 o 
   4  19   4        8.00        4.02      5.74 o 
  -3  20   4        0.84        9.76      5.74 o 
  -2  20   4        2.20        1.72      4.59 o 
  -1  20   4        1.90       -1.72      4.02 o 
   0  20   4        4.37        1.72      4.59 o 
   1  20   4        4.58        5.17      4.59 o 
   2  20   4        7.01        5.74      5.17 o 
   3  20   4      130.94      145.30     12.64 o 
  -1  21   4       83.82      114.86     10.91 o 
   0  21   4        2.91        5.74      5.74 o 
   1  21   4        5.23        9.76      5.74 o 
  -9   0   5       18.94       13.21      5.17 o 
  -7   0   5       21.41       11.25      2.19 o 
  -5   0   5     1324.76     1518.28     17.65 o 
  -3   0   5     2759.01     2642.05     27.80 o 
  -1   0   5        0.59        0.83      0.32 o 
   1   0   5      752.17      738.40      8.35 o 
   3   0   5    11988.20    13197.17    129.18 o 
   5   0   5        4.23        3.52      1.02 o 
   7   0   5      176.45      175.74     10.34 o 
   9   0   5       73.39       64.90      8.04 o 
 -10   1   5       75.68       76.54      6.09 o 
  -9   1   5      183.80      191.99      8.09 o 
  -8   1   5       25.45       22.26      4.59 o 
  -7   1   5      110.91      142.85      4.04 o 
  -6   1   5       17.47       20.40      1.43 o 
  -5   1   5      791.21      790.22      7.73 o 
  -4   1   5     1597.36     1735.71     14.42 o 
  -3   1   5      605.18      632.43      5.44 o 
  -2   1   5     1465.25     1403.50     10.37 o 
  -1   1   5       10.49        5.77      0.36 o 
   0   1   5      234.21      240.13      2.62 o 
   1   1   5       36.42       32.08      0.94 o 
   2   1   5        1.64        6.38      0.58 o 
   3   1   5     2260.38     2352.97     15.81 o 
   4   1   5      202.58      219.98      2.76 o 
   5   1   5      404.53      405.13      4.37 o 
   6   1   5        4.63        5.24      1.42 o 
   7   1   5      258.27      271.92     14.00 o 
   8   1   5        0.51        5.17      3.25 o 
   9   1   5        0.70        4.22      3.43 o 
  10   1   5        0.35       -3.45      5.74 o 
 -10   2   5        3.07        6.01      3.43 o 
  -9   2   5        2.71        1.72      2.87 o 
  -8   2   5       53.97       46.06      4.06 o 
  -7   2   5       32.75       29.65      3.25 o 
  -6   2   5        6.08        5.99      1.07 o 
  -5   2   5      808.48      788.22      8.26 o 
  -4   2   5      181.36      174.34      2.49 o 
  -3   2   5     3055.95     2983.01     21.01 o 
  -2   2   5       27.67       43.05      1.01 o 
  -1   2   5     1273.52     1182.50      8.68 o 
   0   2   5        5.00       13.90      0.57 o 
   1   2   5     6459.34     6573.60     46.34 o 
   2   2   5     1644.40     1871.09     14.64 o 
   3   2   5      105.36      115.99      2.46 o 
   4   2   5      715.33      789.51      7.18 o 
   5   2   5      192.70      216.09      3.26 o 
   6   2   5       26.70       26.08      1.75 o 
   7   2   5      675.90      672.05     15.43 o 
   8   2   5        5.93        5.74      3.25 o 
   9   2   5      223.07      208.30      9.13 o 
  10   2   5        5.29       -4.59      5.17 o 
 -10   3   5       82.66       84.14      5.51 o 
  -9   3   5       18.95       13.26      3.23 o 
  -8   3   5       36.00       37.73      3.42 o 
  -7   3   5        0.12       -1.82      2.41 o 
  -6   3   5     1108.55     1081.71     13.01 o 
  -5   3   5      681.12      694.00      8.08 o 
  -4   3   5     2315.75     2223.40     17.07 o 
  -3   3   5      210.06      247.89      2.81 o 
  -2   3   5      188.02      168.51      2.05 o 
  -1   3   5     1023.77      989.98      7.91 o 
   0   3   5        6.01        7.22      0.44 o 
   1   3   5       22.26       25.29      0.79 o 
   2   3   5     1802.31     1809.77     14.30 o 
   3   3   5      574.67      686.67      5.88 o 
   4   3   5        3.82        6.12      0.72 o 
   5   3   5       58.10       53.73      1.81 o 
   6   3   5      188.09      187.52      5.64 o 
   7   3   5        0.72        5.25      3.03 o 
   8   3   5      220.79      215.17      8.53 o 
   9   3   5        3.37        2.87      3.65 o 
  10   3   5        0.44       -2.87      5.74 o 
 -10   4   5       24.11       30.85      3.97 o 
  -9   4   5        7.22        0.00      4.60 o 
  -8   4   5        7.92        4.11      2.27 o 
  -7   4   5        1.42       -1.81      1.81 o 
  -6   4   5      733.42      713.86      9.41 o 
  -5   4   5       10.74       20.83      1.07 o 
  -4   4   5     1603.62     1585.38     12.16 o 
  -3   4   5      206.53      183.42      2.56 o 
  -2   4   5      864.22      845.30      7.04 o 
  -1   4   5      282.79      283.18      3.11 o 
   0   4   5      345.33      399.71      3.66 o 
   1   4   5      314.14      314.74      2.94 o 
   2   4   5      164.32      180.65      2.36 o 
   3   4   5      161.77      199.80      2.19 o 
   4   4   5      136.93      147.14      2.14 o 
   5   4   5        5.60        4.84      1.10 o 
   6   4   5     1224.86     1166.81     22.32 o 
   7   4   5       15.29       20.14      3.59 o 
   8   4   5        0.90       -0.31      4.59 o 
   9   4   5        0.17       -3.25      3.25 o 
  10   4   5       19.64       23.55      6.89 o 
 -10   5   5      146.64      146.39     10.34 o 
  -9   5   5       22.41       22.76      5.19 o 
  -8   5   5       74.40       91.73      4.91 o 
  -7   5   5        7.22       10.54      2.42 o 
  -6   5   5      108.05      108.29      4.02 o 
  -5   5   5      126.74      149.35      2.59 o 
  -4   5   5      103.56      110.56      3.04 o 
  -3   5   5     1105.53     1064.83      8.82 o 
  -2   5   5     1039.79     1018.64      8.31 o 
  -1   5   5     4007.42     3999.76     28.66 o 
   0   5   5     8242.26     8323.45     64.55 o 
   1   5   5      301.72      247.04      2.54 o 
   2   5   5      244.17      220.80      2.74 o 
   3   5   5        4.93       11.34      0.82 o 
   4   5   5     1114.71     1126.87      9.27 o 
   5   5   5       26.36       21.10      3.76 o 
   6   5   5      192.34      195.52      7.28 o 
   7   5   5      116.88      125.78      6.50 o 
   8   5   5      117.02      103.27      6.28 o 
   9   5   5       11.40        2.99      3.84 o 
  10   5   5        1.98       -4.59      4.59 o 
 -10   6   5       20.17       20.10      8.04 o 
  -9   6   5       22.51       12.48      4.41 o 
  -8   6   5        8.61       14.96      2.95 o 
  -7   6   5       23.33       26.00      2.84 o 
  -6   6   5      950.90      891.47     14.92 o 
  -5   6   5      804.70      766.51      7.53 o 
  -4   6   5      525.41      486.92      5.72 o 
  -3   6   5     1251.94     1182.82      9.65 o 
  -2   6   5     3397.94     3519.91     27.01 o 
  -1   6   5     1593.51     1528.38     11.73 o 
   0   6   5      656.36      666.46      6.79 o 
   1   6   5      586.31      604.18      5.33 o 
   2   6   5      228.75      249.28      3.01 o 
   3   6   5      352.40      377.76      4.10 o 
   4   6   5      660.99      653.71      6.07 o 
   5   6   5      749.27      727.40     12.36 o 
   6   6   5      689.28      657.03     14.60 o 
   7   6   5      767.07      769.27     17.80 o 
   8   6   5       71.23       79.50      5.88 o 
   9   6   5        3.11       -1.26      3.03 o 
 -10   7   5        0.05       -0.57      6.32 o 
  -9   7   5       76.51       82.68      6.62 o 
  -8   7   5       20.48       18.03      4.00 o 
  -7   7   5        4.38        4.27      4.31 o 
  -6   7   5       32.70       46.80      2.80 o 
  -5   7   5       21.34       23.09      1.61 o 
  -4   7   5      244.35      237.72      4.44 o 
  -3   7   5      368.63      367.13      3.87 o 
  -2   7   5      293.77      275.18      2.73 o 
  -1   7   5      900.98     1010.45      9.79 o 
   0   7   5     1966.46     1898.52     15.06 o 
   1   7   5      842.94      830.56      8.19 o 
   2   7   5       77.97       90.18      1.73 o 
   3   7   5       11.89        8.49      0.85 o 
   4   7   5      119.17      128.30      2.17 o 
   5   7   5      416.61      424.49      7.72 o 
   6   7   5       38.54       30.67      3.16 o 
   7   7   5       97.10       96.12      5.37 o 
   8   7   5        0.02       -0.33      2.68 o 
   9   7   5       31.19       31.20      5.87 o 
 -10   8   5        2.53       -1.15      5.74 o 
  -9   8   5       63.67       50.02      7.47 o 
  -8   8   5        0.65        3.33      2.87 o 
  -7   8   5      207.19      204.95      8.72 o 
  -6   8   5      154.22      150.64      5.85 o 
  -5   8   5      192.31      195.29      6.10 o 
  -4   8   5       13.94       16.35      1.14 o 
  -3   8   5      921.62      919.52      7.89 o 
  -2   8   5      943.15      982.79      8.82 o 
  -1   8   5      408.44      446.76      4.70 o 
   0   8   5       23.28       36.53      1.13 o 
   1   8   5      176.78      180.81      2.56 o 
   2   8   5      252.24      228.30      2.97 o 
   3   8   5        7.81        4.61      0.74 o 
   4   8   5       14.59       15.03      1.51 o 
   5   8   5      657.55      622.39      9.92 o 
   6   8   5      283.21      266.39     10.72 o 
   7   8   5      414.23      395.31      9.66 o 
   8   8   5        1.65        5.25      5.26 o 
   9   8   5       89.51       94.53      5.78 o 
  -9   9   5       11.58        8.04      4.00 o 
  -8   9   5        7.54        5.46      4.31 o 
  -7   9   5        7.61        6.32      4.59 o 
  -6   9   5       42.17       44.82      3.75 o 
  -5   9   5       82.77       84.83      4.31 o 
  -4   9   5      476.46      506.89     22.28 o 
  -3   9   5       48.06       50.70      1.54 o 
  -2   9   5     1167.14     1153.45     10.18 o 
  -1   9   5      655.86      658.55      6.44 o 
   0   9   5      440.00      479.52      4.88 o 
   1   9   5      393.56      421.84      4.79 o 
   2   9   5      189.13      198.98      2.99 o 
   3   9   5      271.74      265.46      3.71 o 
   4   9   5       11.78       14.47      1.60 o 
   5   9   5       80.95      100.31      3.81 o 
   6   9   5       31.57       35.80      3.36 o 
   7   9   5      277.74      282.26      7.98 o 
   8   9   5        7.23        9.63      3.16 o 
   9   9   5        6.41        4.05      5.46 o 
  -9  10   5        0.05        7.67      4.00 o 
  -8  10   5       69.10       60.02      5.64 o 
  -7  10   5       29.82       28.37      4.25 o 
  -6  10   5      173.07      162.86      6.28 o 
  -5  10   5       20.21       21.47      2.86 o 
  -4  10   5      756.17      736.08     33.60 o 
  -3  10   5      104.01      104.72      2.25 o 
  -2  10   5      936.62      907.02      8.50 o 
  -1  10   5       48.04       38.40      1.49 o 
   0  10   5      121.06      148.64      2.31 o 
   1  10   5      294.73      312.16      3.99 o 
   2  10   5      195.75      194.20      2.76 o 
   3  10   5       18.09       14.32      1.69 o 
   4  10   5       67.04       58.21      2.50 o 
   5  10   5       29.94       26.64      2.11 o 
   6  10   5      246.56      231.59      6.90 o 
   7  10   5       18.05       21.69      4.84 o 
   8  10   5       40.78       42.98      5.47 o 
   9  10   5       67.41       91.32     11.49 o 
  -9  11   5        3.15       -5.74      5.74 o 
  -8  11   5      187.75      194.67      9.13 o 
  -7  11   5        5.77        4.56      3.43 o 
  -6  11   5       44.64       54.02      4.03 o 
  -5  11   5      126.47      126.25      6.52 o 
  -4  11   5       35.39       26.83      5.17 o 
  -3  11   5      167.17      186.69      6.51 o 
  -2  11   5        0.08       -0.59      0.95 o 
  -1  11   5       72.65       84.22      2.27 o 
   0  11   5      563.37      585.74      6.95 o 
   1  11   5       54.29       54.42      1.91 o 
   2  11   5       18.20       20.11      1.34 o 
   3  11   5      950.93      940.76     13.09 o 
   4  11   5       42.26       45.33      2.28 o 
   5  11   5      204.32      192.15      4.68 o 
   6  11   5       75.34       91.45     12.35 o 
   7  11   5       29.24       21.83      4.25 o 
   8  11   5       50.63       55.42      5.88 o 
  -8  12   5        0.30       -0.30      3.43 o 
  -7  12   5       97.50      104.50      8.33 o 
  -6  12   5       18.26       15.55      3.84 o 
  -5  12   5       95.46       98.63     12.35 o 
  -4  12   5      207.26      225.78     10.05 o 
  -3  12   5       38.15       37.61      2.86 o 
  -2  12   5       81.11       70.86      2.58 o 
  -1  12   5       11.37       13.81      1.32 o 
   0  12   5     1079.87     1097.49     13.33 o 
   1  12   5      416.13      401.43      6.68 o 
   2  12   5       98.80       93.31      4.17 o 
   3  12   5        7.41        6.90      1.69 o 
   4  12   5        0.19       -1.12      1.36 o 
   5  12   5      147.78      147.12      5.81 o 
   6  12   5       59.14       65.19      5.28 o 
   7  12   5        6.47       12.32      6.03 o 
   8  12   5       19.94       33.85      5.47 o 
  -8  13   5       47.24       45.18      5.64 o 
  -7  13   5        2.64        3.68      5.17 o 
  -6  13   5      358.59      368.96     11.76 o 
  -5  13   5        1.44       -1.05      2.87 o 
  -4  13   5        3.10        6.06      2.08 o 
  -3  13   5       38.74       31.04      2.97 o 
  -2  13   5       49.88       42.84      3.17 o 
  -1  13   5      118.23      127.73      3.33 o 
   0  13   5      117.26      117.81      3.14 o 
   1  13   5      319.25      320.31      7.37 o 
   2  13   5      597.65      580.33     11.00 o 
   3  13   5       55.16       56.09      3.36 o 
   4  13   5      301.89      280.95     22.11 o 
   5  13   5      481.46      468.26     10.57 o 
   6  13   5       24.30       15.45      3.84 o 
   7  13   5        2.14       -4.02      4.02 o 
   8  13   5        6.76       14.68     11.20 o 
  -8  14   5       12.41       15.72      4.41 o 
  -7  14   5       46.46       46.84      5.23 o 
  -6  14   5      107.99      119.89      7.10 o 
  -5  14   5        5.93        7.47      3.25 o 
  -4  14   5      125.73      135.38      5.50 o 
  -3  14   5        0.08       -1.69      1.75 o 
  -2  14   5       88.80       80.24      4.64 o 
  -1  14   5       26.70       30.00      2.94 o 
   0  14   5       21.84       16.77      1.78 o 
   1  14   5      155.35      136.77     10.40 o 
   2  14   5       24.13       29.70      3.43 o 
   3  14   5      417.81      377.24     10.87 o 
   4  14   5       42.40       45.64      4.41 o 
   5  14   5       16.84       18.78      4.06 o 
   6  14   5       48.51       38.48      6.89 o 
   7  14   5       13.17       20.10      6.89 o 
  -7  15   5       55.66       62.22      6.09 o 
  -6  15   5       12.60       12.85      3.84 o 
  -5  15   5       13.82        9.19      3.25 o 
  -4  15   5        3.30        5.07      2.42 o 
  -3  15   5       11.03        2.49      1.99 o 
  -2  15   5      102.19       89.50      4.37 o 
  -1  15   5       36.33       41.04      3.99 o 
   0  15   5        5.43        4.33      2.21 o 
   1  15   5      146.82      162.30      6.76 o 
   2  15   5        8.71        7.79      2.76 o 
   3  15   5      126.06      133.79      6.69 o 
   4  15   5        0.24        3.75      4.02 o 
   5  15   5       57.88       63.19      5.47 o 
   6  15   5        1.47       -1.72      4.59 o 
   7  15   5       16.88       13.21      6.32 o 
  -7  16   5        5.78        8.90      4.88 o 
  -6  16   5        4.02        1.11      3.43 o 
  -5  16   5       63.66       57.73      5.28 o 
  -4  16   5        3.16        0.38      3.03 o 
  -3  16   5      172.99      185.34      7.91 o 
  -2  16   5       78.52       60.88      7.47 o 
  -1  16   5      292.09      269.93     13.21 o 
   0  16   5        0.00        0.00      2.34 o 
   1  16   5       53.08       45.85      8.04 o 
   2  16   5        2.89        2.61      2.62 o 
   3  16   5        0.03       -1.41      2.62 o 
   4  16   5       28.54       27.85      4.14 o 
   5  16   5        2.37        1.18      3.43 o 
   6  16   5       12.96       10.62      4.06 o 
  -6  17   5       50.95       63.75      8.61 o 
  -5  17   5       14.12       15.51      5.74 o 
  -4  17   5       38.49       35.03      6.32 o 
  -3  17   5        0.12       -2.30      4.02 o 
  -2  17   5       37.91       40.20      6.32 o 
  -1  17   5        1.43        1.15      4.02 o 
   0  17   5       29.03       29.29      5.74 o 
   1  17   5        1.02        0.00      3.45 o 
   2  17   5       83.43       73.51      8.04 o 
   3  17   5       97.13       91.89      9.19 o 
   4  17   5       24.39       28.72      6.89 o 
   5  17   5       46.89       41.35      8.04 o 
  -5  18   5       15.87       24.70      6.89 o 
  -4  18   5       72.85       78.68      8.61 o 
  -3  18   5        0.01       -2.87      4.59 o 
  -2  18   5      268.98      247.53     13.78 o 
  -1  18   5       88.11       98.21      9.19 o 
   0  18   5        0.07       -4.02      4.02 o 
   1  18   5       12.73       17.80      5.74 o 
   2  18   5       93.70       93.04      9.19 o 
   3  18   5        4.14       -2.30      4.59 o 
   4  18   5       38.09       33.31      7.47 o 
   5  18   5        4.85        0.00      5.17 o 
  -4  19   5       20.37       19.53      6.32 o 
  -3  19   5        8.62        4.59      5.17 o 
  -2  19   5       27.37       36.18      6.89 o 
  -1  19   5       42.50       59.15      8.04 o 
   0  19   5       54.51       64.90      8.04 o 
   1  19   5        4.23        7.47      5.17 o 
   2  19   5       51.67       73.51      8.61 o 
   3  19   5       12.76       11.49      5.74 o 
   4  19   5       28.42       26.42      6.89 o 
  -3  20   5        0.01       -1.15      5.17 o 
  -2  20   5        6.41        8.61      5.17 o 
  -1  20   5       13.86       13.78      5.74 o 
   0  20   5       26.24       26.99      6.89 o 
   1  20   5        3.17        9.76      5.17 o 
   2  20   5        1.58       -4.02      4.59 o 
 -10   0   6        0.10        0.00      4.59 o 
  -8   0   6        2.09        0.57      3.45 o 
  -6   0   6       15.79       12.37      1.93 o 
  -4   0   6     1192.83     1206.33     14.32 o 
  -2   0   6      468.93      418.49      4.81 o 
   0   0   6     1944.02     1963.66     23.54 o 
   2   0   6     3375.62     3586.77     36.66 o 
   4   0   6     1951.43     2084.09     22.49 o 
   6   0   6        7.42       12.47      2.27 o 
   8   0   6        0.28       -3.45      4.02 o 
 -10   1   6       59.70       66.26      5.88 o 
  -9   1   6       25.10       33.32      4.06 o 
  -8   1   6       59.89       62.22      4.66 o 
  -7   1   6        0.02       -1.74      1.74 o 
  -6   1   6      335.56      361.83      5.04 o 
  -5   1   6       40.11       63.22      2.93 o 
  -4   1   6       79.19       84.98      1.77 o 
  -3   1   6      108.61      116.18      1.73 o 
  -2   1   6     1794.86     1862.72     13.50 o 
  -1   1   6     1251.17     1241.31      8.44 o 
   0   1   6      348.42      325.20      3.01 o 
   1   1   6        0.12       -0.11      0.33 o 
   2   1   6       19.31       28.89      0.84 o 
   3   1   6      604.91      537.88      5.28 o 
   4   1   6       63.11       52.79      1.26 o 
   5   1   6      421.43      392.55      8.46 o 
   6   1   6      894.04      885.30     15.94 o 
   7   1   6       98.50      100.20      5.69 o 
   8   1   6        3.63        3.16      3.25 o 
   9   1   6        3.36       -2.36      3.43 o 
 -10   2   6        7.51        6.48      3.16 o 
  -9   2   6        0.14       -2.55      2.55 o 
  -8   2   6       10.79        8.33      2.61 o 
  -7   2   6        0.14       -1.44      2.64 o 
  -6   2   6      103.69      120.84      2.73 o 
  -5   2   6       83.83       64.26      1.86 o 
  -4   2   6       72.31       67.91      1.58 o 
  -3   2   6     1175.31     1112.81      8.76 o 
  -2   2   6     2423.45     2276.51     16.27 o 
  -1   2   6     1754.03     1602.48     11.73 o 
   0   2   6      917.57      873.48      7.55 o 
   1   2   6      274.95      288.19      2.75 o 
   2   2   6      182.48      166.77      1.94 o 
   3   2   6       22.00       21.27      0.75 o 
   4   2   6       19.98       15.36      1.01 o 
   5   2   6       23.82       25.12      1.61 o 
   6   2   6        0.87        5.20      2.19 o 
   7   2   6      174.58      176.21      7.47 o 
   8   2   6        8.04       11.93      3.43 o 
   9   2   6       39.87       48.11      5.28 o 
 -10   3   6       39.72       43.42      4.70 o 
  -9   3   6      151.21      161.56      6.57 o 
  -8   3   6      123.20      117.09      9.19 o 
  -7   3   6       76.48       90.48      3.89 o 
  -6   3   6      273.82      259.38      4.31 o 
  -5   3   6      263.35      249.09      3.59 o 
  -4   3   6     1183.74     1168.38      9.39 o 
  -3   3   6      572.61      590.60      5.28 o 
  -2   3   6      800.34      830.59      6.84 o 
  -1   3   6      288.11      312.93      3.26 o 
   0   3   6      257.45      329.24      3.32 o 
   1   3   6      127.66      153.70      1.99 o 
   2   3   6       38.17       47.07      1.07 o 
   3   3   6     1096.91     1053.66      8.57 o 
   4   3   6       94.34       98.61      2.38 o 
   5   3   6      492.69      522.35      6.84 o 
   6   3   6       52.12       60.87      5.17 o 
   7   3   6      792.44      756.80     17.80 o 
   8   3   6       54.74       56.82      5.06 o 
   9   3   6       34.44       28.44      4.66 o 
 -10   4   6       25.68       31.65      4.62 o 
  -9   4   6        1.18       -0.93      2.38 o 
  -8   4   6       44.84       49.65      3.80 o 
  -7   4   6        0.00       -0.55      1.65 o 
  -6   4   6      427.52      406.24      5.34 o 
  -5   4   6       33.15       42.36      1.46 o 
  -4   4   6        0.79        5.50      0.82 o 
  -3   4   6     2699.85     2745.94     20.54 o 
  -2   4   6      742.42      708.79      6.22 o 
  -1   4   6       19.25       32.24      1.01 o 
   0   4   6      830.63      907.58      7.48 o 
   1   4   6        2.08        7.43      0.54 o 
   2   4   6      364.34      360.57      3.91 o 
   3   4   6      633.61      575.23      5.00 o 
   4   4   6       30.46       28.12      1.09 o 
   5   4   6      290.52      272.34      4.44 o 
   6   4   6      470.64      452.51     14.36 o 
   7   4   6        5.38        8.35      3.03 o 
   8   4   6       11.83        8.68      3.43 o 
   9   4   6        0.31       -3.25      3.25 o 
 -10   5   6       35.21       34.92      5.38 o 
  -9   5   6      156.40      145.72      8.26 o 
  -8   5   6       21.06       15.24      5.46 o 
  -7   5   6      122.38      126.47      5.47 o 
  -6   5   6       57.27       73.19      3.43 o 
  -5   5   6      197.42      215.49      4.41 o 
  -4   5   6       87.37       87.70      1.89 o 
  -3   5   6      180.47      177.65      2.54 o 
  -2   5   6     1000.84     1091.28      8.96 o 
  -1   5   6      130.06      115.79      1.92 o 
   0   5   6     1645.92     1738.96     13.19 o 
   1   5   6      205.28      182.51      2.15 o 
   2   5   6      342.59      347.84      3.85 o 
   3   5   6      343.49      369.26      4.05 o 
   4   5   6      484.21      467.37      4.97 o 
   5   5   6      534.32      526.32      9.94 o 
   6   5   6      164.08      156.57     11.77 o 
   7   5   6       50.20       49.93      4.66 o 
   8   5   6       47.24       47.96      4.87 o 
   9   5   6       13.61        6.32      3.84 o 
 -10   6   6        4.40       -1.15      5.74 o 
  -9   6   6        3.22       10.99      4.14 o 
  -8   6   6       37.04       36.76      4.82 o 
  -7   6   6       50.25       67.73      4.03 o 
  -6   6   6      495.10      488.64      8.81 o 
  -5   6   6      295.81      311.50      4.57 o 
  -4   6   6      894.86      907.64      8.20 o 
  -3   6   6      756.20      723.95      6.92 o 
  -2   6   6     1988.96     1937.33     14.95 o 
  -1   6   6     1271.20     1214.21      9.61 o 
   0   6   6      379.10      385.58      3.56 o 
   1   6   6     3435.21     3578.82     24.64 o 
   2   6   6      905.72      855.36      8.18 o 
   3   6   6      519.66      514.99      5.20 o 
   4   6   6        7.53       13.67      0.99 o 
   5   6   6        4.88        6.66      2.11 o 
   6   6   6      547.44      510.90     16.37 o 
   7   6   6      195.32      201.73      7.91 o 
   8   6   6        4.70        5.44      5.17 o 
   9   6   6      141.13      146.17      8.12 o 
 -10   7   6       54.76       85.00     10.91 o 
  -9   7   6        5.30        7.64      4.00 o 
  -8   7   6      166.43      150.66      7.85 o 
  -7   7   6       71.87       58.81      5.23 o 
  -6   7   6        9.19       12.32      2.08 o 
  -5   7   6      210.13      246.41      4.95 o 
  -4   7   6      332.15      322.39      4.24 o 
  -3   7   6        0.32        2.67      0.68 o 
  -2   7   6       29.17       37.18      1.24 o 
  -1   7   6       13.75       11.82      0.72 o 
   0   7   6     1076.39     1103.67      8.43 o 
   1   7   6      276.70      303.81      3.51 o 
   2   7   6        6.99       10.29      0.89 o 
   3   7   6      141.59      142.07      2.28 o 
   4   7   6      325.39      303.49      5.40 o 
   5   7   6       31.81       33.36      2.74 o 
   6   7   6      216.28      189.19      6.31 o 
   7   7   6       85.09       82.91      4.77 o 
   8   7   6       15.46       20.59      3.90 o 
   9   7   6        1.44        1.12      3.18 o 
  -9   8   6        0.02        7.64      4.00 o 
  -8   8   6        0.11       -2.80      3.03 o 
  -7   8   6       38.63       27.39      6.32 o 
  -6   8   6       30.60       41.13      7.36 o 
  -5   8   6      377.60      367.10      8.84 o 
  -4   8   6     1094.89     1065.85     12.49 o 
  -3   8   6      322.85      335.53      3.82 o 
  -2   8   6      159.39      141.56      1.84 o 
  -1   8   6      372.31      371.90      4.08 o 
   0   8   6       52.17       44.00      1.27 o 
   1   8   6        3.65        2.16      0.78 o 
   2   8   6      249.50      269.85      3.42 o 
   3   8   6      167.85      174.41      2.89 o 
   4   8   6      150.75      154.60      3.76 o 
   5   8   6       14.01       15.61      2.07 o 
   6   8   6      343.41      318.35      7.98 o 
   7   8   6       12.21       19.39      3.16 o 
   8   8   6        1.08        0.60      2.75 o 
   9   8   6        0.60       -1.62      3.02 o 
  -9   9   6      130.59      137.55      8.50 o 
  -8   9   6      161.56      177.21     14.93 o 
  -7   9   6       23.80       31.40      4.47 o 
  -6   9   6      740.07      700.11     14.02 o 
  -5   9   6      589.73      591.92     11.93 o 
  -4   9   6      256.37      248.89      6.52 o 
  -3   9   6        0.21        2.66      0.96 o 
  -2   9   6      433.21      441.44      5.22 o 
  -1   9   6       20.54       19.28      1.10 o 
   0   9   6     1247.42     1306.36     11.73 o 
   1   9   6        4.64        4.33      0.90 o 
   2   9   6      757.02      757.56      7.58 o 
   3   9   6        0.16        4.69      1.49 o 
   4   9   6      267.17      271.76      5.20 o 
   5   9   6      464.93      451.90      8.37 o 
   6   9   6      150.10      146.99      6.35 o 
   7   9   6       17.08       15.66      3.02 o 
   8   9   6        8.91       13.64      3.36 o 
   9   9   6       11.78       10.91      7.47 o 
  -9  10   6        0.04        0.19      3.59 o 
  -8  10   6       12.81       17.13      4.25 o 
  -7  10   6      315.73      283.91     10.54 o 
  -6  10   6      446.72      440.18     10.57 o 
  -5  10   6      168.28      172.77      5.95 o 
  -4  10   6      123.09      120.50      7.47 o 
  -3  10   6      739.79      727.06      8.85 o 
  -2  10   6      750.41      753.92      7.92 o 
  -1  10   6      273.84      284.32      4.36 o 
   0  10   6      532.42      481.49      5.38 o 
   1  10   6      334.03      329.89      4.25 o 
   2  10   6      826.33      853.57      8.90 o 
   3  10   6        1.25        1.13      1.90 o 
   4  10   6        0.22        1.64      1.37 o 
   5  10   6      118.92      114.72      3.68 o 
   6  10   6        4.10        3.11      2.49 o 
   7  10   6       77.54       81.51      4.81 o 
   8  10   6       16.40       12.58      4.41 o 
  -9  11   6       27.98       30.44      8.04 o 
  -8  11   6        1.87        3.83      3.59 o 
  -7  11   6       20.17       24.19      4.25 o 
  -6  11   6        5.77        5.55      3.03 o 
  -5  11   6       53.90       59.75      3.95 o 
  -4  11   6      494.37      501.63     16.94 o 
  -3  11   6      831.86      803.95     13.67 o 
  -2  11   6       16.37       14.10      1.27 o 
  -1  11   6        6.52        9.03      1.14 o 
   0  11   6      191.76      201.45      3.59 o 
   1  11   6        3.75        2.92      1.11 o 
   2  11   6        0.55       -1.08      1.27 o 
   3  11   6       14.40       17.23      1.85 o 
   4  11   6        1.13       -0.98      1.37 o 
   5  11   6      118.18      121.87      3.82 o 
   6  11   6       22.42       26.12      4.26 o 
   7  11   6       63.01       55.71      7.47 o 
   8  11   6        0.79       -4.56      4.88 o 
  -8  12   6       14.98       18.50      4.66 o 
  -7  12   6       10.67       10.61      5.74 o 
  -6  12   6       48.90       58.64      7.18 o 
  -5  12   6       31.71       40.02      4.25 o 
  -4  12   6        2.37        2.87      3.45 o 
  -3  12   6       24.76       18.69      2.27 o 
  -2  12   6       46.11       41.75      2.12 o 
  -1  12   6      146.75      136.19      3.06 o 
   0  12   6       59.38       67.76      2.44 o 
   1  12   6      228.15      215.49      4.50 o 
   2  12   6      355.66      361.77      9.33 o 
   3  12   6     1388.27     1330.29     17.60 o 
   4  12   6       16.42       10.69      1.80 o 
   5  12   6       74.22       74.90      3.65 o 
   6  12   6       18.40       15.40      3.65 o 
   7  12   6       23.76       17.79      4.25 o 
   8  12   6        0.36       -0.85      3.84 o 
  -8  13   6        0.26       -0.41      3.29 o 
  -7  13   6       29.76       35.72      4.87 o 
  -6  13   6        2.25        4.88      3.73 o 
  -5  13   6       42.86       49.59      4.66 o 
  -4  13   6       51.72       50.83      4.88 o 
  -3  13   6       11.69        8.17      2.08 o 
  -2  13   6      125.31      120.94      4.47 o 
  -1  13   6        3.74        3.97      1.27 o 
   0  13   6      110.63       98.68      3.26 o 
   1  13   6        5.83        2.40      1.75 o 
   2  13   6       58.88       48.66      3.19 o 
   3  13   6      239.66      243.90      6.83 o 
   4  13   6       36.27       44.22      4.25 o 
   5  13   6       41.61       42.94      4.66 o 
   6  13   6       49.57       42.45      5.46 o 
   7  13   6       53.80       50.52      8.33 o 
  -8  14   6        0.15        1.15      5.17 o 
  -7  14   6       35.01       24.80      4.66 o 
  -6  14   6        0.25       -1.15      3.25 o 
  -5  14   6       35.86       28.43      4.06 o 
  -4  14   6      133.67      120.35      6.50 o 
  -3  14   6       51.02       51.31      4.66 o 
  -2  14   6      411.19      390.12     11.16 o 
  -1  14   6      137.02      121.45      4.75 o 
   0  14   6       16.69       16.30      3.03 o 
   1  14   6       56.74       55.68      4.34 o 
   2  14   6       71.16       66.68      3.75 o 
   3  14   6       50.86       53.04      4.25 o 
   4  14   6       12.41       11.07      3.03 o 
   5  14   6       44.01       44.13      4.82 o 
   6  14   6        2.07        4.59      5.17 o 
   7  14   6       25.48       25.84      7.47 o 
  -7  15   6       10.47        6.29      4.00 o 
  -6  15   6        5.75        2.87      3.25 o 
  -5  15   6       17.16       24.82      6.89 o 
  -4  15   6       26.32       23.84      3.84 o 
  -3  15   6       14.06       13.00      5.17 o 
  -2  15   6       22.64       27.04      3.59 o 
  -1  15   6      259.32      248.83      8.72 o 
   0  15   6       31.65       23.86      3.73 o 
   1  15   6       43.48       33.88      5.74 o 
   2  15   6       48.64       53.41      6.89 o 
   3  15   6        3.68        6.32      4.59 o 
   4  15   6       10.14       18.95      5.74 o 
   5  15   6       52.72       43.07      7.47 o 
  -6  16   6        8.36       10.01      3.84 o 
  -5  16   6        5.27        3.34      3.43 o 
  -4  16   6       33.12       41.87      4.66 o 
  -3  16   6        2.09       -1.59      2.62 o 
  -2  16   6       59.17       76.38      8.04 o 
  -1  16   6        0.00        0.00      3.45 o 
   0  16   6      282.73      278.54     13.78 o 
   1  16   6       58.59       54.56      6.89 o 
   2  16   6       46.77       44.22      6.89 o 
   3  16   6        0.68       -3.45      3.45 o 
   4  16   6       64.37       71.22      8.61 o 
   5  16   6        1.79       -1.72      4.02 o 
  -6  17   6       63.29       77.41      6.69 o 
  -5  17   6       10.67       14.93      6.32 o 
  -4  17   6      132.97      152.19     11.49 o 
  -3  17   6        2.86       -0.57      4.59 o 
  -2  17   6        2.63        0.57      4.59 o 
  -1  17   6        5.07        2.30      4.02 o 
   0  17   6       52.95       46.52      6.89 o 
   1  17   6      189.56      199.29     12.64 o 
   2  17   6      132.92      130.37     10.91 o 
   3  17   6        0.07        1.72      4.59 o 
   4  17   6      165.85      174.02     13.21 o 
   5  17   6       70.77       84.42     10.34 o 
  -5  18   6       43.92       51.11      8.04 o 
  -4  18   6        5.92        1.15      5.17 o 
  -3  18   6       74.40       81.55      9.19 o 
  -2  18   6        7.71       11.49      5.17 o 
  -1  18   6      135.03      143.58     10.34 o 
   0  18   6       44.71       62.03      8.04 o 
   1  18   6       38.59       42.50      6.89 o 
   2  18   6       72.92       66.05      8.61 o 
   3  18   6        7.34       15.51      5.74 o 
   4  18   6        4.64       12.06      6.32 o 
  -4  19   6        0.88       -4.02      4.02 o 
  -3  19   6        6.20       11.49      5.74 o 
  -2  19   6        0.33        0.57      4.59 o 
  -1  19   6       12.61       10.91      5.17 o 
   0  19   6        0.55        5.17      5.17 o 
   1  19   6       49.40       40.20      6.89 o 
   2  19   6        0.21        1.15      4.59 o 
   3  19   6       20.33       24.12      6.89 o 
  -2  20   6        2.70        0.00      4.59 o 
  -1  20   6      165.02      184.36     12.64 o 
   0  20   6       31.28       35.61      7.47 o 
   1  20   6       66.14       67.77      8.61 o 
   2  20   6        0.65        1.72      5.17 o 
  -9   0   7       47.41       67.77      7.47 o 
  -7   0   7       70.30       44.22      5.74 o 
  -5   0   7      151.33      138.82      4.86 o 
  -3   0   7      228.54      314.63      4.29 o 
  -1   0   7       40.33       60.14      1.55 o 
   1   0   7     2487.88     2674.95     28.07 o 
   3   0   7      835.97      817.96      9.94 o 
   5   0   7      330.05      311.60     14.82 o 
   7   0   7      193.15      167.13     10.34 o 
   9   0   7       15.50       20.10      6.32 o 
 -10   1   7        0.83       -2.22      2.83 o 
  -9   1   7       78.96       89.26      5.25 o 
  -8   1   7        4.63       11.33      3.03 o 
  -7   1   7        0.16       -0.98      1.75 o 
  -6   1   7      169.43      184.57      3.39 o 
  -5   1   7       96.74       95.41      2.29 o 
  -4   1   7       19.56       23.45      1.24 o 
  -3   1   7      713.30      752.04      6.16 o 
  -2   1   7      176.55      215.03      2.31 o 
  -1   1   7       51.62       58.59      0.98 o 
   0   1   7        1.06        1.61      0.29 o 
   1   1   7     1676.68     1785.41     14.36 o 
   2   1   7     1003.36     1185.01      9.88 o 
   3   1   7       11.98       16.05      0.95 o 
   4   1   7      151.96      141.68      2.47 o 
   5   1   7       31.76       30.26      1.95 o 
   6   1   7        4.55        1.70      1.33 o 
   7   1   7        5.07        4.21      3.03 o 
   8   1   7        0.21       -0.29      2.84 o 
   9   1   7       37.07       40.23      5.46 o 
 -10   2   7        1.64        1.79      2.94 o 
  -9   2   7       62.79       64.28      4.58 o 
  -8   2   7       27.86       23.78      3.16 o 
  -7   2   7      183.01      166.58      5.11 o 
  -6   2   7      456.25      412.11      5.24 o 
  -5   2   7      131.25      129.29      2.49 o 
  -4   2   7      526.79      458.06      4.87 o 
  -3   2   7      454.17      438.58      4.34 o 
  -2   2   7     1691.37     1639.42     12.72 o 
  -1   2   7       11.62        5.49      0.50 o 
   0   2   7     1486.91     1398.83     12.99 o 
   1   2   7      677.19      664.89      6.21 o 
   2   2   7      362.76      401.34      4.56 o 
   3   2   7      595.17      655.64      6.29 o 
   4   2   7     1420.59     1447.49     14.63 o 
   5   2   7      304.29      307.99      6.51 o 
   6   2   7      115.97       96.08      5.69 o 
   7   2   7      114.25      108.62     10.05 o 
   8   2   7       95.89       92.06      6.89 o 
   9   2   7       23.06       27.11      6.89 o 
 -10   3   7       65.48       59.12      5.41 o 
  -9   3   7        2.98       -1.74      3.92 o 
  -8   3   7       19.11       10.73      2.68 o 
  -7   3   7        1.15       -1.60      1.60 o 
  -6   3   7      429.51      407.62      5.95 o 
  -5   3   7      639.00      664.34      6.63 o 
  -4   3   7      198.88      190.86      2.88 o 
  -3   3   7     1840.02     1809.45     14.19 o 
  -2   3   7       13.00       20.35      0.86 o 
  -1   3   7     1140.97     1154.89      8.94 o 
   0   3   7      164.10      154.33      2.24 o 
   1   3   7      299.55      355.50      3.60 o 
   2   3   7       28.12       22.86      0.86 o 
   3   3   7      961.91     1070.80      9.24 o 
   4   3   7       64.97       52.19      1.51 o 
   5   3   7      594.56      605.36      7.76 o 
   6   3   7        1.63        1.86      2.62 o 
   7   3   7      209.60      179.97      9.48 o 
   8   3   7        0.68        0.96      3.03 o 
   9   3   7        0.02       -2.58      3.73 o 
 -10   4   7       28.70       32.82      5.64 o 
  -9   4   7        5.39        5.15      2.89 o 
  -8   4   7      138.55      130.57      9.66 o 
  -7   4   7       62.15       53.03      3.26 o 
  -6   4   7      727.30      759.77     10.39 o 
  -5   4   7        6.30        6.32      0.92 o 
  -4   4   7     1292.12     1271.49     11.28 o 
  -3   4   7     1109.98     1255.39     10.39 o 
  -2   4   7       16.00       10.66      0.74 o 
  -1   4   7       14.56       13.76      0.78 o 
   0   4   7     1177.03     1191.12      9.62 o 
   1   4   7      445.50      463.53      4.38 o 
   2   4   7     1317.77     1366.68     10.86 o 
   3   4   7      262.39      269.27      3.28 o 
   4   4   7      144.96      142.37      2.31 o 
   5   4   7       12.32       12.19      1.81 o 
   6   4   7        1.47       -0.91      3.73 o 
   7   4   7        2.44        5.13      3.03 o 
   8   4   7        0.71       -1.38      3.45 o 
   9   4   7        3.08       -0.74      3.43 o 
 -10   5   7       87.50      120.61     12.06 o 
  -9   5   7       72.99       76.75      6.62 o 
  -8   5   7      606.32      540.73     11.85 o 
  -7   5   7        4.23        3.61      1.95 o 
  -6   5   7     1573.62     1503.07     20.10 o 
  -5   5   7      763.54      712.94      8.90 o 
  -4   5   7     1735.28     1723.54     15.51 o 
  -3   5   7      210.27      218.85      3.13 o 
  -2   5   7     1097.08     1167.93      9.66 o 
  -1   5   7      386.09      437.56      4.58 o 
   0   5   7      701.29      786.20      7.23 o 
   1   5   7      839.79      925.35      7.36 o 
   2   5   7       28.83       27.02      1.49 o 
   3   5   7      971.91     1006.60      9.50 o 
   4   5   7      818.50      790.89      7.93 o 
   5   5   7      573.90      553.86     10.58 o 
   6   5   7      968.86      894.58     18.47 o 
   7   5   7        4.51        5.63      3.03 o 
   8   5   7       49.18       43.95      4.87 o 
   9   5   7        0.17        0.86      3.65 o 
 -10   6   7       30.70       51.11      9.19 o 
  -9   6   7       30.68       25.84      4.66 o 
  -8   6   7        4.85       15.19      4.00 o 
  -7   6   7       47.58       53.97      3.26 o 
  -6   6   7      232.12      240.28      8.02 o 
  -5   6   7      700.75      698.92      8.06 o 
  -4   6   7      148.11      156.17      2.90 o 
  -3   6   7      471.00      463.32      4.85 o 
  -2   6   7      181.27      168.32      2.58 o 
  -1   6   7      458.97      417.59      4.51 o 
   0   6   7       55.93       49.72      1.21 o 
   1   6   7      261.08      272.30      3.11 o 
   2   6   7      186.09      186.48      2.93 o 
   3   6   7      530.79      553.27      5.37 o 
   4   6   7        1.66        2.10      1.01 o 
   5   6   7        9.80        7.44      2.08 o 
   6   6   7        3.02        9.15      3.03 o 
   7   6   7      171.89      175.47      7.72 o 
   8   6   7       17.10       11.49      4.06 o 
   9   6   7        0.02        1.39      3.84 o 
 -10   7   7       25.68       37.33      9.19 o 
  -9   7   7      165.80      166.10     11.77 o 
  -8   7   7        0.19        6.15      3.29 o 
  -7   7   7       76.42       77.38      4.72 o 
  -6   7   7      162.63      150.78      5.85 o 
  -5   7   7      281.02      288.09      5.47 o 
  -4   7   7        0.63        2.47      1.01 o 
  -3   7   7      946.51      930.29      8.63 o 
  -2   7   7        0.67       -0.56      0.56 o 
  -1   7   7      160.81      146.02      2.21 o 
   0   7   7       64.79       61.83      1.52 o 
   1   7   7      702.03      740.81      6.94 o 
   2   7   7      723.08      711.36      7.27 o 
   3   7   7      324.59      334.24      4.12 o 
   4   7   7        4.64        6.67      2.39 o 
   5   7   7      817.93      825.29     12.45 o 
   6   7   7        5.18        0.75      2.36 o 
   7   7   7      636.50      629.36     24.70 o 
   8   7   7        2.96        1.09      3.08 o 
   9   7   7       35.82       52.70      6.35 o 
  -9   8   7       45.87       45.13      8.04 o 
  -8   8   7        0.09        0.32      3.17 o 
  -7   8   7       70.08       80.90      5.88 o 
  -6   8   7      116.67      130.65      5.62 o 
  -5   8   7       33.30       23.19      2.86 o 
  -4   8   7       26.73       39.40      1.98 o 
  -3   8   7      550.32      496.22      6.70 o 
  -2   8   7      373.48      420.31      5.41 o 
  -1   8   7       36.07       35.73      1.07 o 
   0   8   7       26.78       28.55      1.27 o 
   1   8   7     1072.22     1064.62      9.44 o 
   2   8   7      907.45      923.25      9.00 o 
   3   8   7     2054.90     2035.09     18.65 o 
   4   8   7       19.48       20.75      1.94 o 
   5   8   7       35.25       33.71      2.62 o 
   6   8   7        1.04        0.83      2.27 o 
   7   8   7       45.78       56.01      4.29 o 
   8   8   7       37.16       39.49      4.63 o 
   9   8   7        5.96        1.15      4.00 o 
  -9   9   7        5.93        3.73      4.31 o 
  -8   9   7       50.39       58.59      5.88 o 
  -7   9   7       36.20       45.75      4.87 o 
  -6   9   7       26.90       32.80      3.94 o 
  -5   9   7      131.79      141.21      5.64 o 
  -4   9   7     1931.29     1874.03     27.73 o 
  -3   9   7      321.70      320.41      5.02 o 
  -2   9   7      270.52      277.15      3.93 o 
  -1   9   7       62.42       66.59      1.57 o 
   0   9   7      216.82      204.28      3.13 o 
   1   9   7       11.19       11.03      1.60 o 
   2   9   7       18.56       19.66      1.37 o 
   3   9   7      424.31      417.16      7.42 o 
   4   9   7      955.62      892.04     11.62 o 
   5   9   7       85.60       82.65      3.62 o 
   6   9   7       27.31       20.87      2.95 o 
   7   9   7       26.78       26.34      7.29 o 
   8   9   7      175.11      182.42      7.31 o 
  -9  10   7        2.47       -2.30      5.74 o 
  -8  10   7      146.58      139.79      8.09 o 
  -7  10   7       89.88       76.96      7.18 o 
  -6  10   7        1.31        3.87      3.03 o 
  -5  10   7       72.28       78.68      4.31 o 
  -4  10   7      209.87      235.19      8.12 o 
  -3  10   7      214.54      216.38      5.59 o 
  -2  10   7      475.12      496.70      6.25 o 
  -1  10   7     1170.22     1128.84     10.87 o 
   0  10   7        7.93       11.04      1.18 o 
   1  10   7      972.87      925.84      9.04 o 
   2  10   7      315.70      307.51      4.42 o 
   3  10   7       67.91       78.80      3.35 o 
   4  10   7        0.86        1.73      1.51 o 
   5  10   7       14.74       14.80      1.99 o 
   6  10   7        1.84        0.45      2.41 o 
   7  10   7        5.21        3.26      2.68 o 
   8  10   7       49.08       50.50      4.62 o 
  -9  11   7        5.11        7.47      6.32 o 
  -8  11   7       36.12       33.43      5.06 o 
  -7  11   7        5.60        8.04      3.65 o 
  -6  11   7        7.87       12.20      7.18 o 
  -5  11   7       12.33        5.66      2.76 o 
  -4  11   7      170.62      162.23      7.10 o 
  -3  11   7        2.03        1.72      3.16 o 
  -2  11   7      126.68       96.66      3.07 o 
  -1  11   7       73.02       67.68      2.48 o 
   0  11   7       18.07       25.91      1.63 o 
   1  11   7      982.41      946.14     12.90 o 
   2  11   7       34.91       39.69      2.29 o 
   3  11   7      119.29      122.91      4.04 o 
   4  11   7       11.54        9.00      1.80 o 
   5  11   7       17.86       17.17      2.04 o 
   6  11   7       29.51       24.97      4.13 o 
   7  11   7       32.27       28.17      4.66 o 
   8  11   7        5.05        5.93      4.25 o 
  -8  12   7        0.01       -3.03      3.03 o 
  -7  12   7       19.30       18.25      4.25 o 
  -6  12   7       56.99       55.16      5.74 o 
  -5  12   7        8.94        3.25      3.03 o 
  -4  12   7      126.72      118.03      6.09 o 
  -3  12   7        4.47        4.20      2.62 o 
  -2  12   7       40.31       41.15      4.39 o 
  -1  12   7       17.74       21.36      2.07 o 
   0  12   7       15.41       22.49      2.21 o 
   1  12   7       59.56       62.50      3.53 o 
   2  12   7       23.33       28.42      2.61 o 
   3  12   7      113.42      132.73      8.54 o 
   4  12   7      228.54      232.52      5.07 o 
   5  12   7        2.06        2.06      1.68 o 
   6  12   7        1.70        0.86      3.25 o 
   7  12   7        0.09       -3.34      3.43 o 
  -8  13   7       10.71        9.76      6.32 o 
  -7  13   7        3.43       -0.90      3.17 o 
  -6  13   7      158.21      166.33      8.12 o 
  -5  13   7       16.57       25.09      4.00 o 
  -4  13   7       11.05        4.51      2.76 o 
  -3  13   7       15.69       13.21      4.88 o 
  -2  13   7        3.75        3.45      2.44 o 
  -1  13   7       31.68       32.31      3.28 o 
   0  13   7       10.24        5.17      2.57 o 
   1  13   7       60.15       58.87      4.47 o 
   2  13   7       46.44       54.56      4.41 o 
   3  13   7      338.63      314.61     10.13 o 
   4  13   7        5.48       12.84      4.59 o 
   5  13   7       46.42       39.63      6.89 o 
  -7  14   7        1.92       -0.34      3.43 o 
  -6  14   7       28.84       23.68      4.47 o 
  -5  14   7        4.06        6.60      3.25 o 
  -4  14   7        7.35        5.17      5.74 o 
  -3  14   7      314.34      312.94     10.15 o 
  -2  14   7      317.07      309.19     10.05 o 
  -1  14   7        2.43        0.89      2.87 o 
   0  14   7      157.80      163.59     11.20 o 
   1  14   7      140.92      132.22      6.50 o 
   2  14   7        7.33        5.50      5.74 o 
   3  14   7       49.24       53.41      6.89 o 
   4  14   7        3.63        1.15      3.45 o 
   5  14   7        0.07        2.87      4.59 o 
  -7  15   7        0.43       -2.87      5.17 o 
  -6  15   7       58.46       67.16      5.88 o 
  -5  15   7       53.48       54.14      5.28 o 
  -4  15   7       25.66       20.78      6.03 o 
  -3  15   7      169.71      167.54      7.68 o 
  -2  15   7       13.16       16.10      3.25 o 
  -1  15   7      113.65      103.31      5.88 o 
   0  15   7       26.25       23.35      3.65 o 
   1  15   7       12.05        8.61      4.02 o 
   2  15   7        3.01       -2.87      2.87 o 
   3  15   7        9.63       13.21      5.17 o 
   4  15   7        0.11       -2.30      4.02 o 
   5  15   7       29.71       24.12      6.32 o 
  -6  16   7        1.33       -1.99      3.43 o 
  -5  16   7        5.25        1.62      3.17 o 
  -4  16   7      116.46      115.61      6.89 o 
  -3  16   7        8.38        2.68      3.03 o 
  -2  16   7      101.38      105.30      6.28 o 
  -1  16   7      466.40      482.43     19.53 o 
   0  16   7       30.61       35.03      5.74 o 
   1  16   7       18.90       20.10      5.74 o 
   2  16   7       64.83       63.18      8.04 o 
   3  16   7      116.37      101.65      9.76 o 
   4  16   7       13.69       17.23      5.74 o 
   5  16   7       68.07       83.85      9.76 o 
  -5  17   7       27.60       21.96      4.47 o 
  -4  17   7        7.35        2.87      5.17 o 
  -3  17   7       23.65       27.57      6.32 o 
  -2  17   7       11.41        8.04      5.17 o 
  -1  17   7        3.15        4.59      4.02 o 
   0  17   7      154.87      178.61     12.06 o 
   1  17   7        0.01       -3.45      3.45 o 
   2  17   7        3.94        5.17      5.17 o 
   3  17   7       33.42       36.18      6.89 o 
   4  17   7       47.07       47.67      8.04 o 
   5  17   7       91.55       93.04     10.34 o 
  -5  18   7        2.50        5.74      5.74 o 
  -4  18   7        0.03        0.00      5.17 o 
  -3  18   7        3.83        4.59      4.59 o 
  -2  18   7      157.67      162.53     11.49 o 
  -1  18   7        1.86        5.17      4.59 o 
   0  18   7        3.69        6.89      5.17 o 
   1  18   7       14.97       13.78      5.74 o 
   2  18   7       70.71       94.19      9.76 o 
   3  18   7        3.92        2.30      5.17 o 
   4  18   7        2.10        6.89      5.74 o 
  -4  19   7       86.41      103.95     10.34 o 
  -3  19   7        0.03       -1.72      4.59 o 
  -2  19   7        1.79        1.72      5.17 o 
  -1  19   7       16.71        8.61      5.17 o 
   0  19   7        3.09        2.30      4.59 o 
   1  19   7        5.40        2.30      5.17 o 
   2  19   7       20.29       21.82      6.32 o 
   3  19   7        4.81        8.04      6.32 o 
  -2  20   7       59.55       58.01      8.61 o 
  -1  20   7       19.43       22.40      6.89 o 
   0  20   7       50.33       51.69      8.61 o 
   1  20   7        0.44        2.87      5.74 o 
 -10   0   8       34.85       36.32      5.38 o 
  -8   0   8      245.10      242.36     12.64 o 
  -6   0   8      548.64      605.22     10.39 o 
  -4   0   8       22.55       15.17      1.42 o 
  -2   0   8      480.78      559.51      6.19 o 
   0   0   8      597.22      657.65      7.45 o 
   2   0   8        4.60        0.78      0.79 o 
   4   0   8      390.37      441.23      9.29 o 
   6   0   8      295.35      292.10      8.93 o 
   8   0   8        7.51        5.17      4.59 o 
 -10   1   8        5.79        4.78      3.97 o 
  -9   1   8       20.01       19.86      3.50 o 
  -8   1   8        1.70       -0.16      2.15 o 
  -7   1   8      172.37      174.79      5.34 o 
  -6   1   8      254.87      231.10      4.15 o 
  -5   1   8     1226.45     1210.47     10.69 o 
  -4   1   8      605.75      508.02      5.09 o 
  -3   1   8      348.14      321.13      3.41 o 
  -2   1   8       59.85       57.15      1.17 o 
  -1   1   8      914.23      974.91      7.04 o 
   0   1   8       10.10        9.24      0.67 o 
   1   1   8      313.89      315.35      3.65 o 
   2   1   8       66.14       63.01      1.21 o 
   3   1   8      184.74      191.61      3.22 o 
   4   1   8       99.65      108.58      2.23 o 
   5   1   8      772.45      735.82      8.52 o 
   6   1   8      193.16      180.51      7.10 o 
   7   1   8       59.43       56.83      4.66 o 
   8   1   8        2.20       -1.07      3.16 o 
   9   1   8        0.09        4.34      5.46 o 
 -10   2   8       48.88       41.03      4.44 o 
  -9   2   8       14.86       16.91      5.08 o 
  -8   2   8        0.19       -1.45      2.77 o 
  -7   2   8       43.28       44.67      3.06 o 
  -6   2   8       12.83        9.72      1.40 o 
  -5   2   8      108.90       94.72      2.41 o 
  -4   2   8       85.10       80.65      1.89 o 
  -3   2   8     1112.40     1120.47      9.00 o 
  -2   2   8       69.53       81.86      1.42 o 
  -1   2   8      591.51      648.10      5.32 o 
   0   2   8      145.14      145.89      2.01 o 
   1   2   8        7.41        0.96      0.50 o 
   2   2   8      396.43      407.08      4.22 o 
   3   2   8     1008.36     1075.03      9.06 o 
   4   2   8      123.04      139.24      2.54 o 
   5   2   8       21.89       23.23      1.69 o 
   6   2   8        1.02        2.01      2.44 o 
   7   2   8       98.00      100.41      6.28 o 
   8   2   8       12.09       11.03      3.84 o 
   9   2   8        0.19       -3.43      3.43 o 
 -10   3   8        6.72       13.42      3.57 o 
  -9   3   8       48.47       56.54      4.58 o 
  -8   3   8       38.01       35.73      3.50 o 
  -7   3   8       16.12       16.07      2.33 o 
  -6   3   8       20.31       30.13      1.81 o 
  -5   3   8      475.62      493.99      5.76 o 
  -4   3   8      308.49      356.86      4.28 o 
  -3   3   8      930.70      972.55      8.97 o 
  -2   3   8      318.08      349.08      3.39 o 
  -1   3   8      501.53      562.64      5.09 o 
   0   3   8      259.45      219.60      2.68 o 
   1   3   8       54.08       48.49      1.23 o 
   2   3   8       25.29       22.74      0.82 o 
   3   3   8        0.04        0.45      0.59 o 
   4   3   8        0.05        0.28      0.64 o 
   5   3   8       70.53       70.08      2.93 o 
   6   3   8       25.31       25.32      3.25 o 
   7   3   8        1.41       -1.86      2.62 o 
   8   3   8        2.43        5.54      3.45 o 
   9   3   8       19.86       30.61      4.87 o 
 -10   4   8        0.34       -2.30      6.32 o 
  -9   4   8       66.35       77.82      5.04 o 
  -8   4   8      138.23      105.17      5.43 o 
  -7   4   8       70.96       73.03      5.03 o 
  -6   4   8        5.21        2.99      1.39 o 
  -5   4   8        0.11        1.11      1.06 o 
  -4   4   8      116.48      131.36      2.66 o 
  -3   4   8       63.01       61.21      1.74 o 
  -2   4   8       14.17       11.36      0.68 o 
  -1   4   8      192.57      184.74      2.57 o 
   0   4   8        1.05        1.62      0.59 o 
   1   4   8     1148.78     1248.83     10.63 o 
   2   4   8      319.02      318.52      3.65 o 
   3   4   8     2339.43     2379.69     20.76 o 
   4   4   8       13.42       11.93      1.07 o 
   5   4   8        0.05       -0.41      2.13 o 
   6   4   8      160.34      163.30      6.69 o 
   7   4   8       14.82       17.97      3.65 o 
   8   4   8        2.03       -3.03      3.03 o 
   9   4   8       12.38       11.49      4.47 o 
 -10   5   8        6.58       12.64      7.47 o 
  -9   5   8        0.94        4.32      7.18 o 
  -8   5   8       59.53       47.43      5.23 o 
  -7   5   8      113.56      122.72      4.67 o 
  -6   5   8      415.38      382.29      8.48 o 
  -5   5   8        9.93        5.24      1.21 o 
  -4   5   8     2201.55     2070.89     18.26 o 
  -3   5   8     1651.31     1600.39     15.15 o 
  -2   5   8      512.99      537.25      5.66 o 
  -1   5   8        0.06        0.12      0.62 o 
   0   5   8      983.96      930.72      8.50 o 
   1   5   8       28.38       24.58      0.97 o 
   2   5   8       53.24       56.60      1.62 o 
   3   5   8       88.29      105.20      2.05 o 
   4   5   8      192.18      192.66      3.27 o 
   5   5   8      494.12      480.85      9.79 o 
   6   5   8        7.89        6.60      2.84 o 
   7   5   8      253.05      239.64      8.72 o 
   8   5   8       22.96       21.37      4.25 o 
   9   5   8      142.02      180.91     13.21 o 
 -10   6   8       36.75       36.76      8.61 o 
  -9   6   8      160.17      183.64      9.49 o 
  -8   6   8      372.22      380.97     12.79 o 
  -7   6   8       91.83      100.77      6.71 o 
  -6   6   8       20.13       13.86      2.20 o 
  -5   6   8      111.40      126.95      3.06 o 
  -4   6   8        6.17        6.64      1.17 o 
  -3   6   8      207.01      215.57      3.06 o 
  -2   6   8     1352.97     1359.88     11.87 o 
  -1   6   8      243.71      207.08      3.16 o 
   0   6   8       53.52       65.52      1.65 o 
   1   6   8      707.28      716.38      6.13 o 
   2   6   8      558.65      521.45      5.49 o 
   3   6   8      498.86      472.24      5.67 o 
   4   6   8      871.18      876.81     11.42 o 
   5   6   8      408.26      403.11      8.92 o 
   6   6   8       13.40       10.70      3.17 o 
   7   6   8        3.16        6.03      3.25 o 
   8   6   8       55.20       60.79      8.04 o 
   9   6   8        9.79        9.19      5.74 o 
  -9   7   8        0.01        6.92      4.00 o 
  -8   7   8      108.63      117.99      7.68 o 
  -7   7   8       28.48       19.50      3.84 o 
  -6   7   8       55.09       54.24      3.86 o 
  -5   7   8      108.36      105.10      4.07 o 
  -4   7   8      565.38      539.43      7.15 o 
  -3   7   8      337.37      317.17      4.53 o 
  -2   7   8      154.61      144.02      2.51 o 
  -1   7   8      492.43      512.08      5.78 o 
   0   7   8       34.22       55.96      1.36 o 
   1   7   8       67.85       57.90      1.49 o 
   2   7   8       92.31       88.06      2.29 o 
   3   7   8      161.38      166.97      3.03 o 
   4   7   8       36.70       36.91      3.40 o 
   5   7   8       45.03       46.18      2.96 o 
   6   7   8      372.02      343.28      7.50 o 
   7   7   8      167.50      172.64      7.68 o 
   8   7   8      108.40      138.32      9.77 o 
   9   7   8       12.29       31.01      8.61 o 
  -9   8   8       68.82       67.38     13.50 o 
  -8   8   8       11.93       12.58      4.00 o 
  -7   8   8       61.12       50.50      5.06 o 
  -6   8   8       67.82       55.25      3.98 o 
  -5   8   8       54.57       58.48      3.75 o 
  -4   8   8      696.44      727.56      9.25 o 
  -3   8   8      169.73      169.77      3.65 o 
  -2   8   8      156.37      145.05      2.56 o 
  -1   8   8       62.80       54.35      1.72 o 
   0   8   8      534.10      560.81      5.49 o 
   1   8   8       21.30       19.09      1.16 o 
   2   8   8     2220.10     2234.06     21.93 o 
   3   8   8        4.83        9.86      1.25 o 
   4   8   8      196.04      183.30      4.50 o 
   5   8   8      125.32      120.10      4.20 o 
   6   8   8       21.04       23.55      2.69 o 
   7   8   8       11.29        7.36      2.95 o 
   8   8   8        0.32        5.52      3.28 o 
  -9   9   8        0.98        6.32      6.32 o 
  -8   9   8        3.25        4.79      3.59 o 
  -7   9   8        8.95        6.42      3.43 o 
  -6   9   8       68.11       61.78      7.47 o 
  -5   9   8      215.79      211.63      6.63 o 
  -4   9   8      581.57      591.08     10.12 o 
  -3   9   8      398.71      388.13      5.96 o 
  -2   9   8      436.99      431.14      6.28 o 
  -1   9   8       50.90       45.64      1.85 o 
   0   9   8       36.86       43.38      1.72 o 
   1   9   8      137.70      127.12      3.98 o 
   2   9   8       56.33       61.89      2.08 o 
   3   9   8      146.90      131.85      4.10 o 
   4   9   8       37.81       38.45      2.29 o 
   5   9   8        1.11        0.72      1.78 o 
   6   9   8       47.11       49.77      3.33 o 
   7   9   8       89.89       92.12      6.96 o 
   8   9   8       19.10       21.41      3.80 o 
  -9  10   8       11.93       18.38      7.47 o 
  -8  10   8       10.20        5.99      3.84 o 
  -7  10   8       61.15       70.58      5.88 o 
  -6  10   8        3.00        6.07      4.31 o 
  -5  10   8       70.30       77.17      5.28 o 
  -4  10   8       29.92       33.09      6.89 o 
  -3  10   8        1.56        0.47      1.46 o 
  -2  10   8        6.52        8.95      1.48 o 
  -1  10   8        2.20        2.55      1.09 o 
   0  10   8     1073.11     1103.90     14.06 o 
   1  10   8     1594.11     1526.58     16.10 o 
   2  10   8      111.67      103.53      3.60 o 
   3  10   8      635.32      583.45     11.30 o 
   4  10   8      109.01      105.82      3.45 o 
   5  10   8        0.31       -0.65      1.56 o 
   6  10   8       41.17       40.43      3.14 o 
   7  10   8       33.49       36.45      7.37 o 
   8  10   8        6.58        8.72      4.85 o 
  -8  11   8      118.47      116.01      7.68 o 
  -7  11   8        4.22        1.00      3.03 o 
  -6  11   8      497.71      522.28     14.62 o 
  -5  11   8       51.01       52.32      4.66 o 
  -4  11   8      142.26      138.93      7.47 o 
  -3  11   8      480.85      416.76     12.63 o 
  -2  11   8       72.07       67.98      2.81 o 
  -1  11   8      408.16      365.23      8.29 o 
   0  11   8      312.27      290.70      6.46 o 
   1  11   8        5.31        7.34      1.63 o 
   2  11   8        0.55        0.57      2.44 o 
   3  11   8       17.98       20.21      3.63 o 
   4  11   8      108.72      100.01      3.84 o 
   5  11   8      195.33      179.01      5.34 o 
   6  11   8        6.36        9.76      2.65 o 
   7  11   8      146.99      137.35      7.28 o 
  -8  12   8       17.17       19.24      4.87 o 
  -7  12   8       25.07       26.86      4.41 o 
  -6  12   8       13.21       13.78      3.65 o 
  -5  12   8        3.70        6.78      3.03 o 
  -4  12   8       13.58        9.76      2.84 o 
  -3  12   8       13.45       15.22      3.03 o 
  -2  12   8        9.49        9.42      2.57 o 
  -1  12   8       65.88       77.23      4.87 o 
   0  12   8       85.35      100.40      4.52 o 
   1  12   8       61.99       55.19      4.47 o 
   2  12   8      243.54      225.31      8.53 o 
   3  12   8       96.83       97.23      8.61 o 
   4  12   8       95.56       85.87      4.37 o 
   5  12   8       42.00       46.30      3.32 o 
   6  12   8        8.81        8.78      3.43 o 
   7  12   8       27.52       26.99      6.89 o 
  -8  13   8        5.22        3.45      6.32 o 
  -7  13   8       22.40       25.64      4.47 o 
  -6  13   8       13.14        9.82      3.84 o 
  -5  13   8      189.73      204.75      8.93 o 
  -4  13   8       48.08       55.76      4.87 o 
  -3  13   8       44.61       43.72      4.06 o 
  -2  13   8        0.03       -1.62      2.21 o 
  -1  13   8       41.91       41.96      4.06 o 
   0  13   8      271.03      271.54      9.13 o 
   1  13   8      674.64      648.44     15.63 o 
   2  13   8       17.02       11.65      3.03 o 
   3  13   8       76.34       76.57      5.47 o 
   4  13   8       66.09       69.84      3.95 o 
   5  13   8       36.62       28.14      6.32 o 
  -7  14   8        3.70       10.01      4.25 o 
  -6  14   8       14.44       24.46      4.47 o 
  -5  14   8      110.06      108.84      6.90 o 
  -4  14   8        2.50        2.61      2.62 o 
  -3  14   8        7.77        5.91      4.88 o 
  -2  14   8       33.42       25.78      3.43 o 
  -1  14   8       80.86       82.23     13.21 o 
   0  14   8      113.85      109.31      6.28 o 
   1  14   8      125.86      115.98      6.28 o 
   2  14   8       43.68       50.19      4.66 o 
   3  14   8       12.39        6.16      6.60 o 
   4  14   8       34.34       47.09      6.89 o 
   5  14   8       65.81       70.64      8.61 o 
  -7  15   8        1.64       -1.36      3.17 o 
  -6  15   8       60.71       61.81      5.88 o 
  -5  15   8       31.84       30.11      4.66 o 
  -4  15   8      217.71      252.11      9.94 o 
  -3  15   8        0.12       -0.08      2.76 o 
  -2  15   8        6.02        7.47      2.84 o 
  -1  15   8       72.25       58.94      4.87 o 
   0  15   8       18.59       17.17      3.43 o 
   1  15   8        0.86        0.86      2.44 o 
   2  15   8        0.60        2.30      4.02 o 
   3  15   8        2.68        6.32      4.59 o 
   4  15   8       23.07       19.53      6.32 o 
   5  15   8        7.43        7.47      5.17 o 
  -6  16   8        3.86        4.75      3.84 o 
  -5  16   8       21.85       19.95      8.04 o 
  -4  16   8        0.39        1.19      3.73 o 
  -3  16   8       75.78       84.39      5.88 o 
  -2  16   8      102.01       97.35      6.09 o 
  -1  16   8       67.50       75.78      5.47 o 
   0  16   8       62.02       75.81      8.04 o 
   1  16   8       68.66       64.32      8.04 o 
   2  16   8       39.11       35.61      6.89 o 
   3  16   8        1.44       -3.45      4.02 o 
   4  16   8        0.75       -2.30      4.02 o 
   5  16   8        3.79       -1.72      5.17 o 
  -5  17   8       24.35       30.71      4.87 o 
  -4  17   8        2.59        5.07      3.43 o 
  -3  17   8       54.92       64.32      8.04 o 
  -2  17   8       18.15       22.97      6.32 o 
  -1  17   8        1.69        5.74      4.59 o 
   0  17   8      166.16      158.51     11.49 o 
   1  17   8        4.27        8.61      5.17 o 
   2  17   8       39.89       45.95      6.89 o 
   3  17   8        1.04       -1.72      5.17 o 
   4  17   8        3.89        6.89      5.74 o 
  -4  18   8        0.94        0.00      5.17 o 
  -3  18   8        7.16       -2.87      4.59 o 
  -2  18   8       10.68        9.76      5.17 o 
  -1  18   8        2.59       -3.45      4.02 o 
   0  18   8       47.73       43.65      7.47 o 
   1  18   8       64.77       67.77      8.61 o 
   2  18   8       23.09       26.42      6.89 o 
   3  18   8       24.48       25.27      6.89 o 
  -3  19   8       61.84       75.81      9.19 o 
  -2  19   8       26.17       36.76      7.47 o 
  -1  19   8       68.83       60.88      8.04 o 
   0  19   8        0.12        2.30      5.17 o 
   1  19   8        3.43        1.72      5.17 o 
   2  19   8        2.05        3.45      5.74 o 
  -9   0   9       25.93       10.34      6.03 o 
  -7   0   9      117.87      124.42      5.28 o 
  -5   0   9      821.54      773.86     11.96 o 
  -3   0   9        3.79       18.26      1.26 o 
  -1   0   9      195.13      183.11      3.28 o 
   1   0   9      169.03      182.44      3.48 o 
   3   0   9      692.20      653.59      9.96 o 
   5   0   9      106.83      122.24      4.83 o 
   7   0   9       73.96       71.79      7.47 o 
 -10   1   9        2.16       -0.78      2.72 o 
  -9   1   9        3.73       -0.38      3.01 o 
  -8   1   9       29.96       33.91      3.14 o 
  -7   1   9        0.03       -0.63      1.63 o 
  -6   1   9      922.49      850.71     10.81 o 
  -5   1   9      123.22      148.29      3.05 o 
  -4   1   9      126.82      101.04      2.07 o 
  -3   1   9      309.98      310.11      3.39 o 
  -2   1   9      453.56      461.97      4.42 o 
  -1   1   9      679.02      817.23      6.51 o 
   0   1   9      172.16      229.42      2.70 o 
   1   1   9      530.12      535.22      4.90 o 
   2   1   9      515.33      491.23      5.09 o 
   3   1   9       14.47       14.11      1.03 o 
   4   1   9      162.29      141.04      2.85 o 
   5   1   9       25.14       21.28      2.12 o 
   6   1   9       53.95       45.17      4.06 o 
   7   1   9       30.39       27.43      4.06 o 
   8   1   9        4.54        2.01      3.25 o 
 -10   2   9       40.43       56.76      5.04 o 
  -9   2   9        6.84       12.87      3.36 o 
  -8   2   9      128.08      151.69      8.81 o 
  -7   2   9        2.83        0.91      1.81 o 
  -6   2   9      105.60      121.72      3.65 o 
  -5   2   9     1218.49     1276.01     11.69 o 
  -4   2   9      176.50      156.61      2.57 o 
  -3   2   9      111.24      105.91      1.98 o 
  -2   2   9       16.37       25.24      0.91 o 
  -1   2   9      104.20      107.19      1.66 o 
   0   2   9      463.95      492.68      4.81 o 
   1   2   9      177.01      166.50      2.58 o 
   2   2   9       12.45       12.00      0.93 o 
   3   2   9      178.55      180.44      2.84 o 
   4   2   9       16.70       15.71      1.34 o 
   5   2   9       41.63       39.99      2.24 o 
   6   2   9       95.14       94.09     12.64 o 
   7   2   9       65.27       68.27      5.06 o 
   8   2   9       43.16       50.75      5.06 o 
 -10   3   9       18.23       28.72      8.04 o 
  -9   3   9       43.16       35.44      3.95 o 
  -8   3   9      153.59      126.71      5.87 o 
  -7   3   9       29.41       27.16      2.62 o 
  -6   3   9      413.26      365.15      6.23 o 
  -5   3   9       67.49       90.72      2.63 o 
  -4   3   9     1087.60      992.15      8.92 o 
  -3   3   9      246.26      227.00      3.08 o 
  -2   3   9      828.75      831.45      7.63 o 
  -1   3   9      822.59      919.04      8.14 o 
   0   3   9      158.91      131.13      2.36 o 
   1   3   9      679.44      742.34      8.36 o 
   2   3   9      200.23      182.73      3.25 o 
   3   3   9      494.37      513.15      5.50 o 
   4   3   9      226.05      206.82      3.33 o 
   5   3   9       37.36       32.40      2.57 o 
   6   3   9      522.64      502.92     13.00 o 
   7   3   9       34.93       37.83      4.25 o 
   8   3   9        5.86        9.48      3.65 o 
 -10   4   9       26.53       41.93      8.61 o 
  -9   4   9       15.24       26.34      4.82 o 
  -8   4   9        2.84        5.88      2.95 o 
  -7   4   9       40.40       41.26      3.02 o 
  -6   4   9      429.44      450.14      6.09 o 
  -5   4   9      134.70      118.97      3.09 o 
  -4   4   9      173.06      169.10      3.39 o 
  -3   4   9      213.07      177.52      2.67 o 
  -2   4   9        1.64        1.47      0.62 o 
  -1   4   9      222.38      233.90      3.26 o 
   0   4   9       96.91      105.89      2.09 o 
   1   4   9      579.73      559.30      5.71 o 
   2   4   9     2138.89     2170.93     16.73 o 
   3   4   9      237.94      257.56      3.50 o 
   4   4   9       51.73       59.27      2.75 o 
   5   4   9       62.63       49.32      3.28 o 
   6   4   9        5.82        8.46      3.03 o 
   7   4   9       11.74       17.49      3.65 o 
   8   4   9       49.51       42.70      7.47 o 
  -9   5   9        3.94        5.69      4.00 o 
  -8   5   9      152.94      147.10      8.09 o 
  -7   5   9        5.66        9.30      2.19 o 
  -6   5   9       68.71       63.18      3.33 o 
  -5   5   9      408.01      428.75      6.02 o 
  -4   5   9      460.95      449.55      5.97 o 
  -3   5   9      284.45      282.77      4.08 o 
  -2   5   9      177.85      157.46      2.52 o 
  -1   5   9      217.52      208.36      2.93 o 
   0   5   9       50.11       53.08      1.58 o 
   1   5   9     1235.30     1301.59     10.59 o 
   2   5   9      145.85      164.63      2.70 o 
   3   5   9       88.79       96.99      2.83 o 
   4   5   9      797.46      785.69     10.57 o 
   5   5   9       27.57       29.65      2.93 o 
   6   5   9       53.48       53.22      3.62 o 
   7   5   9       40.39       40.16      4.59 o 
   8   5   9        9.61       12.92      4.06 o 
  -9   6   9       84.55       95.62      7.28 o 
  -8   6   9      199.68      206.67      9.54 o 
  -7   6   9      158.86      181.40      8.32 o 
  -6   6   9      105.40      110.42      5.86 o 
  -5   6   9      438.93      453.55      6.26 o 
  -4   6   9        8.02        4.67      1.20 o 
  -3   6   9       66.32       60.81      1.90 o 
  -2   6   9        1.01        2.95      0.82 o 
  -1   6   9        3.75        7.03      0.87 o 
   0   6   9      263.85      247.23      3.48 o 
   1   6   9      805.93      788.84      7.23 o 
   2   6   9      107.06      100.24      2.49 o 
   3   6   9     1878.58     1863.77     19.04 o 
   4   6   9      847.19      790.67     13.66 o 
   5   6   9      360.27      315.43      7.92 o 
   6   6   9       76.30       81.92      4.52 o 
   7   6   9       99.16       97.93      6.50 o 
   8   6   9        5.09        6.68      3.84 o 
  -9   7   9        0.04        1.00      4.59 o 
  -8   7   9       31.29       36.07      5.06 o 
  -7   7   9        8.07        4.52      3.17 o 
  -6   7   9      135.49      163.35      7.50 o 
  -5   7   9       76.38       61.00      3.37 o 
  -4   7   9        3.32        6.55      1.47 o 
  -3   7   9      903.58      878.05      8.89 o 
  -2   7   9      243.55      238.06      3.64 o 
  -1   7   9       13.98       14.90      1.15 o 
   0   7   9        3.96        4.81      0.78 o 
   1   7   9       39.12       36.91      1.56 o 
   2   7   9       19.67       16.89      1.92 o 
   3   7   9     1230.95     1206.69     15.21 o 
   4   7   9        9.41       12.23      1.94 o 
   5   7   9       65.06       53.77      3.12 o 
   6   7   9       70.92       65.70      3.78 o 
   7   7   9       81.34       82.59      5.04 o 
   8   7   9        1.29        4.23      3.12 o 
  -9   8   9       38.66       59.73      9.19 o 
  -8   8   9       34.25       28.46      5.46 o 
  -7   8   9      194.84      208.30     16.66 o 
  -6   8   9       89.40       93.69     14.65 o 
  -5   8   9      109.25       95.08     11.49 o 
  -4   8   9       12.25       17.40      1.79 o 
  -3   8   9        0.02        0.93      1.08 o 
  -2   8   9        0.01       -1.00      1.04 o 
  -1   8   9      293.86      311.61      4.38 o 
   0   8   9       23.43       24.95      1.27 o 
   1   8   9       42.87       46.73      1.88 o 
   2   8   9      452.61      434.11      6.89 o 
   3   8   9      665.76      649.13      9.67 o 
   4   8   9      121.78      101.05      3.94 o 
   5   8   9        0.90       -1.74      1.74 o 
   6   8   9       42.90       48.31      4.39 o 
   7   8   9       17.69       19.93      3.46 o 
   8   8   9        7.30        7.58      4.25 o 
  -9   9   9        0.00       -4.59      5.74 o 
  -8   9   9       42.94       44.73      5.28 o 
  -7   9   9        6.47        3.51      3.43 o 
  -6   9   9       92.53       89.45      7.75 o 
  -5   9   9      120.47       98.64      6.09 o 
  -4   9   9      221.43      208.36      6.41 o 
  -3   9   9     1180.57     1165.09     13.35 o 
  -2   9   9        0.48        3.74      1.18 o 
  -1   9   9      767.27      702.93     10.28 o 
   0   9   9       16.46       19.20      1.47 o 
   1   9   9     1487.91     1469.77     15.72 o 
   2   9   9      560.34      559.66      8.18 o 
   3   9   9        4.23        5.32      2.19 o 
   4   9   9        3.34        1.36      1.69 o 
   5   9   9      109.27      114.08      4.81 o 
   6   9   9        0.66        2.87      2.84 o 
   7   9   9       56.22       67.74     11.49 o 
   8   9   9       10.92       13.87      4.25 o 
  -8  10   9        7.76        9.55      4.02 o 
  -7  10   9        5.78       10.25      3.84 o 
  -6  10   9       98.92       88.76      6.09 o 
  -5  10   9       61.49       70.89     10.62 o 
  -4  10   9      197.36      213.79      7.91 o 
  -3  10   9       91.36       88.31      2.96 o 
  -2  10   9       51.79       47.58      3.21 o 
  -1  10   9       30.50       27.96      2.32 o 
   0  10   9       18.47       14.04      1.98 o 
   1  10   9       37.93       38.87      2.36 o 
   2  10   9      680.33      660.81     14.97 o 
   3  10   9       99.56       94.63      6.20 o 
   4  10   9       64.32       61.80      3.31 o 
   5  10   9      208.97      206.74      5.69 o 
   6  10   9       12.89       15.65      2.86 o 
   7  10   9        0.16        3.41      4.31 o 
  -8  11   9       21.85       22.36      4.66 o 
  -7  11   9       71.37       91.36      8.90 o 
  -6  11   9       82.08       93.30      8.04 o 
  -5  11   9       64.92       65.19      5.28 o 
  -4  11   9       79.62       86.78      5.69 o 
  -3  11   9        0.18        0.05      2.58 o 
  -2  11   9      120.87      112.42      4.27 o 
  -1  11   9        9.39        6.58      2.08 o 
   0  11   9      231.10      212.64      6.28 o 
   1  11   9      123.63      119.31      6.45 o 
   2  11   9       28.24       28.66      3.84 o 
   3  11   9      336.92      304.85     10.15 o 
   4  11   9       40.37       35.35      3.16 o 
   5  11   9        3.72        0.81      1.90 o 
   6  11   9       48.67       50.70      3.95 o 
   7  11   9        9.86        6.03      3.65 o 
  -8  12   9       61.63       58.58      9.19 o 
  -7  12   9        9.43       10.34      4.06 o 
  -6  12   9        0.38       -2.34      3.03 o 
  -5  12   9       96.41       89.03      6.32 o 
  -4  12   9        0.10        2.16      2.62 o 
  -3  12   9       59.84       50.83      4.47 o 
  -2  12   9       77.25       73.23      4.87 o 
  -1  12   9       42.73       49.76      5.46 o 
   0  12   9        8.74       10.69      4.02 o 
   1  12   9       48.82       55.49      5.46 o 
   2  12   9       16.81        8.61      4.31 o 
   3  12   9       20.68       16.10      4.31 o 
   4  12   9        0.05       -1.81      1.81 o 
   5  12   9        3.78        1.78      2.19 o 
   6  12   9        0.92        2.83      3.03 o 
   7  12   9       41.55       33.31      6.89 o 
  -7  13   9        3.38        2.33      3.43 o 
  -6  13   9       44.99       51.87      5.47 o 
  -5  13   9      160.30      132.96      7.31 o 
  -4  13   9       70.92       72.55      5.47 o 
  -3  13   9       21.45       18.10      3.65 o 
  -2  13   9       14.34        5.35      2.62 o 
  -1  13   9       75.29       68.83      4.87 o 
   0  13   9      667.86      680.37     26.42 o 
   1  13   9       19.29       18.60      3.43 o 
   2  13   9       44.96       46.17      4.66 o 
   3  13   9        7.25        8.90      3.17 o 
   4  13   9        0.03        0.75      2.21 o 
   5  13   9        0.89       -2.30      2.84 o 
  -7  14   9       33.20       45.32      5.47 o 
  -6  14   9       11.08       13.70      6.60 o 
  -5  14   9       95.54      101.09      6.69 o 
  -4  14   9       43.94       38.86      4.66 o 
  -3  14   9       21.14       28.19      4.06 o 
  -2  14   9        0.50       -0.86      2.44 o 
  -1  14   9       74.87       65.72      4.87 o 
   0  14   9      136.97      141.50      7.10 o 
   1  14   9      131.87      126.95      8.04 o 
   2  14   9       41.05       33.95      4.25 o 
   3  14   9       48.24       49.81      4.87 o 
   4  14   9       21.64       11.49      5.17 o 
   5  14   9       21.29       23.55      6.32 o 
  -6  15   9        0.00       -0.29      4.31 o 
  -5  15   9      101.01      120.60      7.50 o 
  -4  15   9       10.74        6.76      3.43 o 
  -3  15   9       39.11       43.41      4.87 o 
  -2  15   9       29.57       25.86      4.06 o 
  -1  15   9      242.33      221.30      8.72 o 
   0  15   9       27.91       26.21      4.06 o 
   1  15   9        8.81        7.89      3.03 o 
   2  15   9       70.36       75.81      8.61 o 
   3  15   9        5.14        5.17      4.59 o 
   4  15   9        0.72       -3.45      4.59 o 
   5  15   9       28.18       35.61      7.47 o 
  -6  16   9        1.71        1.72      3.65 o 
  -5  16   9       27.43       27.62      4.87 o 
  -4  16   9       58.97       53.61      5.74 o 
  -3  16   9       66.07       61.95      5.47 o 
  -2  16   9       10.08        8.33      3.25 o 
  -1  16   9       21.06       22.07      4.06 o 
   0  16   9       13.03       17.80      5.74 o 
   1  16   9       63.41       59.73      8.04 o 
   2  16   9       26.51       28.72      6.32 o 
   3  16   9       24.38       34.46      6.89 o 
   4  16   9        7.90        6.89      5.74 o 
   5  16   9       33.78       21.82      7.47 o 
  -5  17   9        2.85       -2.87      3.25 o 
  -4  17   9       77.30       95.83      6.69 o 
  -3  17   9        5.49        2.58      3.25 o 
  -2  17   9       53.57       54.56      7.47 o 
  -1  17   9      124.21      118.88      9.76 o 
   0  17   9       76.20       93.04      9.19 o 
   1  17   9       22.29       22.97      6.32 o 
   2  17   9       48.62       46.52      8.04 o 
   3  17   9       75.61       88.45      9.76 o 
   4  17   9       23.16        8.61      5.74 o 
  -4  18   9        0.02        3.45      5.74 o 
  -3  18   9        1.24       -2.87      4.59 o 
  -2  18   9        4.91       10.34      5.17 o 
  -1  18   9       31.00       36.76      6.89 o 
   0  18   9       78.03       92.47      9.76 o 
   1  18   9        3.02        0.57      4.59 o 
   2  18   9       25.90       38.48      7.47 o 
   3  18   9       15.10       18.95      7.47 o 
  -2  19   9       12.80       18.95      6.32 o 
  -1  19   9        2.61        6.89      5.17 o 
   0  19   9       18.31       33.31      7.47 o 
   1  19   9        8.12        6.32      5.74 o 
 -10   0  10        0.51       -1.64      4.14 o 
  -8   0  10      164.26      154.39      7.91 o 
  -6   0  10       21.64       22.92      2.86 o 
  -4   0  10        6.15       14.37      2.08 o 
  -2   0  10     1026.06      991.20     11.13 o 
   0   0  10     1286.54     1346.18     14.38 o 
   2   0  10       21.01       19.48      1.44 o 
   4   0  10      574.85      528.35     10.48 o 
   6   0  10      104.52       93.61      7.47 o 
   8   0  10       77.35       75.81      8.61 o 
 -10   1  10        6.48        5.44      3.46 o 
  -9   1  10      142.56      164.95      6.42 o 
  -8   1  10       10.09       10.33      2.62 o 
  -7   1  10       30.87       27.33      2.46 o 
  -6   1  10        4.13        5.93      1.62 o 
  -5   1  10        7.18        9.40      1.62 o 
  -4   1  10      663.12      655.90      7.28 o 
  -3   1  10      831.82      945.20      7.78 o 
  -2   1  10        6.43        8.15      0.73 o 
  -1   1  10      214.96      258.19      3.41 o 
   0   1  10       60.53       53.93      1.28 o 
   1   1  10      388.12      401.98      4.06 o 
   2   1  10        8.00        4.74      0.69 o 
   3   1  10      774.08      744.06      8.04 o 
   4   1  10       68.54       63.65      2.74 o 
   5   1  10      130.57      131.56      4.39 o 
   6   1  10       61.73       48.24      4.06 o 
   7   1  10        7.03        6.13      3.03 o 
   8   1  10        2.06        0.00      3.25 o 
 -10   2  10       89.55      105.91      8.90 o 
  -9   2  10      123.11      128.15      6.41 o 
  -8   2  10       53.52       57.43      3.85 o 
  -7   2  10       62.38       75.55      3.37 o 
  -6   2  10      242.81      256.31      5.69 o 
  -5   2  10     1293.69     1369.26     14.04 o 
  -4   2  10       54.70       66.77      2.13 o 
  -3   2  10      163.72      166.29      2.72 o 
  -2   2  10      260.30      266.85      3.46 o 
  -1   2  10      138.30      153.38      2.31 o 
   0   2  10        0.17       -0.57      0.57 o 
   1   2  10      664.97      623.45      6.38 o 
   2   2  10        2.76        2.26      0.83 o 
   3   2  10      146.59      142.27      2.64 o 
   4   2  10       30.13       22.70      1.62 o 
   5   2  10      260.52      223.32      5.78 o 
   6   2  10       39.34       47.54      4.25 o 
   7   2  10       64.85       66.61      5.17 o 
   8   2  10        1.39        2.47      3.43 o 
  -9   3  10       44.45       32.89      4.08 o 
  -8   3  10       21.87       35.06      3.62 o 
  -7   3  10       28.15       26.00      3.08 o 
  -6   3  10        0.33        1.09      1.63 o 
  -5   3  10       59.82       54.04      2.48 o 
  -4   3  10      182.04      190.88      3.66 o 
  -3   3  10      481.26      437.67      7.67 o 
  -2   3  10      176.91      182.39      2.63 o 
  -1   3  10       46.55       38.00      1.21 o 
   0   3  10        8.08        6.81      0.79 o 
   1   3  10      532.08      555.57      6.82 o 
   2   3  10      333.31      336.66      4.22 o 
   3   3  10        1.76        2.91      0.82 o 
   4   3  10       50.30       62.17      2.30 o 
   5   3  10      269.64      225.87      6.50 o 
   6   3  10       34.99       33.94      4.02 o 
   7   3  10       33.09       34.75      4.47 o 
   8   3  10        2.47        7.47      3.65 o 
  -9   4  10       11.18       20.51      4.66 o 
  -8   4  10      111.94      105.39      6.90 o 
  -7   4  10      104.86      107.77      8.07 o 
  -6   4  10        2.72        2.35      1.74 o 
  -5   4  10        6.38        6.59      1.51 o 
  -4   4  10      324.61      299.55      6.42 o 
  -3   4  10      188.37      181.73      3.41 o 
  -2   4  10      183.77      179.30      2.65 o 
  -1   4  10       64.17       64.86      1.53 o 
   0   4  10      121.75      112.34      2.28 o 
   1   4  10      400.33      404.10      4.79 o 
   2   4  10       75.20       77.73      4.10 o 
   3   4  10      352.15      335.38      5.06 o 
   4   4  10      590.66      553.24      8.52 o 
   5   4  10       10.81       16.25      2.61 o 
   6   4  10       43.75       46.82      3.62 o 
   7   4  10      114.91      112.30      7.18 o 
   8   4  10        2.22       -1.36      3.17 o 
  -9   5  10       52.37       52.82      6.89 o 
  -8   5  10       16.62       25.28      4.59 o 
  -7   5  10       15.64       14.65      3.65 o 
  -6   5  10       31.29       34.68      4.25 o 
  -5   5  10       40.82       39.39      2.26 o 
  -4   5  10       96.89       88.62      2.62 o 
  -3   5  10     1165.03     1224.78     16.43 o 
  -2   5  10        0.37        1.56      0.80 o 
  -1   5  10     1196.40     1179.94     10.27 o 
   0   5  10       58.35       51.49      2.26 o 
   1   5  10     1406.82     1367.28     13.71 o 
   2   5  10      343.18      359.41      5.51 o 
   3   5  10     1128.33     1140.10     12.99 o 
   4   5  10      434.28      393.49      9.04 o 
   5   5  10        6.75       12.39      2.53 o 
   6   5  10        1.15        1.53      3.43 o 
   7   5  10        6.66        4.88      3.73 o 
   8   5  10        3.38        4.32      3.43 o 
  -9   6  10       13.37       19.58      6.03 o 
  -8   6  10      112.72      123.61      7.72 o 
  -7   6  10       35.37       37.83      4.88 o 
  -6   6  10      399.87      384.86     29.29 o 
  -5   6  10      195.81      183.64      3.91 o 
  -4   6  10       33.13       36.03      1.89 o 
  -3   6  10       19.09       17.40      1.28 o 
  -2   6  10      403.81      402.66      5.05 o 
  -1   6  10        1.01        1.50      0.81 o 
   0   6  10      493.13      499.38      6.01 o 
   1   6  10      154.10      134.97      3.38 o 
   2   6  10        7.56       11.34      1.42 o 
   3   6  10      377.85      394.22      6.65 o 
   4   6  10       91.17       87.10      4.17 o 
   5   6  10       30.72       34.49      3.28 o 
   6   6  10       20.31       20.55      3.08 o 
   7   6  10       49.15       63.14      7.18 o 
   8   6  10       28.12       35.49      5.06 o 
  -9   7  10        9.21       15.51      6.89 o 
  -8   7  10       15.73        7.74      3.84 o 
  -7   7  10        0.36       -0.29      4.31 o 
  -6   7  10       47.88       43.34      5.74 o 
  -5   7  10       76.41       75.93      4.29 o 
  -4   7  10      932.09      914.82     15.53 o 
  -3   7  10      236.18      250.12      3.94 o 
  -2   7  10      397.76      367.73      5.20 o 
  -1   7  10       82.15       73.06      2.43 o 
   0   7  10      102.87      119.84      2.88 o 
   1   7  10      264.36      263.50      3.99 o 
   2   7  10      654.03      655.69      8.44 o 
   3   7  10       53.18       43.88      2.45 o 
   4   7  10      190.78      178.85      4.97 o 
   5   7  10        7.93        7.47      2.32 o 
   6   7  10        2.84        2.34      2.27 o 
   7   7  10        1.34        5.37      3.73 o 
   8   7  10       17.72       20.67      4.66 o 
  -9   8  10        5.45        7.47      6.32 o 
  -8   8  10       36.47       39.06      5.28 o 
  -7   8  10        0.66        0.57      3.25 o 
  -6   8  10      244.17      258.33      9.54 o 
  -5   8  10      182.77      169.61      7.50 o 
  -4   8  10        3.20        6.37      1.63 o 
  -3   8  10       62.71       69.61      2.63 o 
  -2   8  10       66.73       57.12      2.70 o 
  -1   8  10      120.83      112.04      3.62 o 
   0   8  10      700.61      668.01      7.35 o 
   1   8  10      486.97      485.87      6.38 o 
   2   8  10      319.15      305.29      6.34 o 
   3   8  10      242.44      249.67      6.75 o 
   4   8  10        0.35        1.87      1.72 o 
   5   8  10       43.04       40.50      3.50 o 
   6   8  10       34.59       36.18      4.74 o 
   7   8  10        3.24        3.76      3.59 o 
   8   8  10       69.64       76.38      8.61 o 
  -8   9  10        1.60        2.67      3.43 o 
  -7   9  10      111.16      130.39      7.72 o 
  -6   9  10        1.17        1.56      3.16 o 
  -5   9  10        1.39       10.70      3.73 o 
  -4   9  10       74.74       68.36      6.32 o 
  -3   9  10      132.94      138.32      3.99 o 
  -2   9  10      144.91      146.86      5.93 o 
  -1   9  10      203.12      190.15      5.83 o 
   0   9  10     1535.21     1521.96     20.44 o 
   1   9  10      729.43      703.15      9.05 o 
   2   9  10      264.85      261.27      5.29 o 
   3   9  10       21.83       29.33      2.95 o 
   4   9  10      151.69      130.11      4.48 o 
   5   9  10        8.97       10.15      2.53 o 
   6   9  10        0.44       -1.00      2.19 o 
   7   9  10        3.15        4.28      3.59 o 
  -8  10  10       37.68       35.43      6.03 o 
  -7  10  10       13.18        8.36      3.59 o 
  -6  10  10       15.29       17.19      3.84 o 
  -5  10  10      229.89      226.10      9.13 o 
  -4  10  10      184.56      191.42     18.95 o 
  -3  10  10        0.92        0.42      1.56 o 
  -2  10  10        6.90        2.26      1.86 o 
  -1  10  10      813.72      725.29     13.35 o 
   0  10  10      113.03      125.47      6.28 o 
   1  10  10        0.06        0.90      1.95 o 
   2  10  10       22.93       22.22      2.70 o 
   3  10  10      447.04      453.09      9.87 o 
   4  10  10       97.52       90.79      3.99 o 
   5  10  10       62.66       60.36      3.95 o 
   6  10  10       80.84       76.84      5.31 o 
   7  10  10       60.67       69.57      6.05 o 
  -8  11  10        1.12       -4.02      5.17 o 
  -7  11  10        0.01        6.89      3.65 o 
  -6  11  10      133.38      122.91      7.31 o 
  -5  11  10        2.75       10.05      3.25 o 
  -4  11  10       11.82        8.04      2.84 o 
  -3  11  10      109.63      128.07      6.50 o 
  -2  11  10      103.20      104.52      4.60 o 
  -1  11  10       87.04       95.04      5.21 o 
   0  11  10       25.50       33.09      3.65 o 
   1  11  10        6.90        7.92      8.33 o 
   2  11  10       13.21        8.33      3.25 o 
   3  11  10      162.67      164.03      7.72 o 
   4  11  10       54.68       54.46      4.49 o 
   5  11  10       17.44       23.15      2.67 o 
   6  11  10        0.52        1.14      2.61 o 
   7  11  10       21.05       29.62      4.66 o 
  -7  12  10      222.19      240.73     10.56 o 
  -6  12  10        5.54        1.42      3.43 o 
  -5  12  10      121.36      109.04      6.69 o 
  -4  12  10      112.52      103.38      6.50 o 
  -3  12  10       54.99       53.24      6.03 o 
  -2  12  10       74.37       67.84      4.88 o 
  -1  12  10       84.56       85.50      5.47 o 
   0  12  10       60.18       50.54      4.47 o 
   1  12  10      420.15      394.73     11.57 o 
   2  12  10        0.26        0.00      2.44 o 
   3  12  10       38.97       47.20      4.87 o 
   4  12  10       29.87       35.48      3.28 o 
   5  12  10       98.30      110.74      5.48 o 
   6  12  10       11.80       24.21      4.00 o 
  -7  13  10        8.43        5.32      3.84 o 
  -6  13  10        0.88        0.39      3.73 o 
  -5  13  10       55.75       53.77      5.28 o 
  -4  13  10       80.71       73.08     10.34 o 
  -3  13  10       26.96       23.43      3.65 o 
  -2  13  10       47.65       46.25      4.47 o 
  -1  13  10       14.49       15.05      5.74 o 
   0  13  10       37.84       41.59      4.59 o 
   1  13  10       45.64       44.19      7.75 o 
   2  13  10      305.86      291.23     12.64 o 
   3  13  10        3.75        5.59      3.03 o 
   4  13  10        0.06        0.79      2.19 o 
   5  13  10        1.36       -2.68      3.03 o 
  -6  14  10       13.77       12.61      4.25 o 
  -5  14  10       20.51       30.78      4.66 o 
  -4  14  10        1.17        3.64      3.03 o 
  -3  14  10      180.19      178.20      8.90 o 
  -2  14  10      169.61      145.25      7.10 o 
  -1  14  10        6.42        5.82      3.16 o 
   0  14  10       52.45       59.43      5.06 o 
   1  14  10       22.87       23.87      3.84 o 
   2  14  10       33.66       33.67      4.47 o 
   3  14  10        0.94        2.03      4.02 o 
   4  14  10       67.43       63.75      8.04 o 
   5  14  10       34.90       45.37      8.04 o 
  -6  15  10        5.68        0.83      3.59 o 
  -5  15  10       74.56       86.11      6.69 o 
  -4  15  10        3.15       -0.86      2.84 o 
  -3  15  10        1.81        5.46      3.25 o 
  -2  15  10       75.40       74.77      5.69 o 
  -1  15  10       15.90       10.70      5.17 o 
   0  15  10        8.66       11.35      3.43 o 
   1  15  10        9.10        5.74      3.25 o 
   2  15  10       71.37       73.01      9.76 o 
   3  15  10        2.71        5.74      5.17 o 
   4  15  10        2.70        2.30      5.17 o 
   5  15  10        0.08        0.57      5.74 o 
  -5  16  10       12.09       14.51      9.48 o 
  -4  16  10       89.59       78.63      6.28 o 
  -3  16  10       19.68       16.90      3.84 o 
  -2  16  10        4.15        1.03      3.03 o 
  -1  16  10        0.52       -2.54      5.74 o 
   0  16  10        3.47        6.32      4.88 o 
   1  16  10       22.68       18.95      5.74 o 
   2  16  10       11.98       25.84      6.32 o 
   3  16  10        0.79       -1.15      5.17 o 
   4  16  10        0.02       -1.72      5.17 o 
  -4  17  10        8.32        6.38      3.84 o 
  -3  17  10       23.56       24.38      4.25 o 
  -2  17  10       21.46       24.70      5.74 o 
  -1  17  10       26.88       27.57      6.32 o 
   0  17  10       54.30       67.77      8.04 o 
   1  17  10        4.17        2.87      4.59 o 
   2  17  10        0.11        1.72      5.17 o 
   3  17  10        0.01       -1.15      5.17 o 
  -3  18  10        7.75       10.91      5.74 o 
  -2  18  10        1.00        4.59      5.17 o 
  -1  18  10       20.31       26.42      6.32 o 
   0  18  10       38.04       35.61      6.89 o 
   1  18  10       48.30       44.22      8.04 o 
   2  18  10        1.41       -4.59      5.17 o 
  -9   0  11        0.09        7.47      5.74 o 
  -7   0  11      374.96      429.02     12.59 o 
  -5   0  11      138.67      123.97      5.39 o 
  -3   0  11      142.41      102.36      3.53 o 
  -1   0  11      282.64      278.43      4.62 o 
   1   0  11      355.01      330.94      6.16 o 
   3   0  11       38.99       33.53      5.17 o 
   5   0  11       16.46       18.02      3.17 o 
   7   0  11      106.31      102.80      8.61 o 
  -9   1  11       19.08       32.55      9.76 o 
  -8   1  11      147.16      155.89     11.70 o 
  -7   1  11       68.53       76.52      4.52 o 
  -6   1  11        9.62        9.96      1.92 o 
  -5   1  11       45.24       26.37      3.15 o 
  -4   1  11       38.75       41.83      2.17 o 
  -3   1  11      415.28      390.51      5.75 o 
  -2   1  11       32.53       28.45      1.42 o 
  -1   1  11      229.56      241.60      3.56 o 
   0   1  11       82.53       84.84      1.78 o 
   1   1  11      244.56      248.24      3.23 o 
   2   1  11       93.07       86.56      2.17 o 
   3   1  11      521.46      539.98      9.37 o 
   4   1  11        0.26       -1.09      1.39 o 
   5   1  11      121.05      102.08      4.19 o 
   6   1  11       12.27       15.67      3.25 o 
   7   1  11        0.02       -0.57      2.84 o 
   8   1  11      129.72      137.86      7.72 o 
  -9   2  11       30.31       28.54      4.05 o 
  -8   2  11       71.27       62.82      4.52 o 
  -7   2  11       62.93       70.38      4.29 o 
  -6   2  11      231.54      214.75      5.18 o 
  -5   2  11      149.75      153.39      4.20 o 
  -4   2  11       93.18      117.22      3.45 o 
  -3   2  11      172.60      174.22      3.57 o 
  -2   2  11       31.75       25.05      1.39 o 
  -1   2  11      172.14      165.96      2.90 o 
   0   2  11      193.62      230.07      3.28 o 
   1   2  11       35.45       33.37      1.49 o 
   2   2  11      204.87      200.21      3.69 o 
   3   2  11      673.08      602.92      7.95 o 
   4   2  11      237.12      207.66      5.55 o 
   5   2  11       62.13       64.11      3.75 o 
   6   2  11        8.73       14.68      3.25 o 
   7   2  11       22.64       25.65      4.25 o 
   8   2  11        1.73        8.33      4.06 o 
  -9   3  11       28.20       41.15      5.64 o 
  -8   3  11      116.45      101.42      5.62 o 
  -7   3  11       11.45       17.62      3.16 o 
  -6   3  11       46.69       49.99      3.90 o 
  -5   3  11      620.80      580.62     10.62 o 
  -4   3  11      678.27      693.76      9.68 o 
  -3   3  11       74.68       81.98      2.49 o 
  -2   3  11       21.57       18.20      1.29 o 
  -1   3  11      372.26      406.16      5.05 o 
   0   3  11       22.10       21.08      1.12 o 
   1   3  11      183.67      167.12      5.40 o 
   2   3  11      308.98      319.04      4.44 o 
   3   3  11        3.75        2.99      1.15 o 
   4   3  11      147.47      149.21      4.13 o 
   5   3  11      202.87      190.79      8.01 o 
   6   3  11        1.66       -0.88      2.02 o 
   7   3  11        4.72        6.93      6.60 o 
   8   3  11        0.08        3.75      5.17 o 
  -9   4  11       25.03       21.13      4.87 o 
  -8   4  11       83.55       94.36      6.90 o 
  -7   4  11        1.12        5.78      2.99 o 
  -6   4  11      107.37      112.04      4.36 o 
  -5   4  11      277.45      276.98      5.68 o 
  -4   4  11      350.06      327.20      5.99 o 
  -3   4  11       94.79       67.26      2.42 o 
  -2   4  11       91.55      103.43      2.75 o 
  -1   4  11      223.34      220.48      3.77 o 
   0   4  11     1140.96     1153.35     18.26 o 
   1   4  11        3.64        6.46      1.58 o 
   2   4  11      402.58      352.78      5.64 o 
   3   4  11        5.37        4.33      1.44 o 
   4   4  11       72.91       85.90      3.02 o 
   5   4  11        2.08        2.81      2.08 o 
   6   4  11       15.93       19.75      2.86 o 
   7   4  11       12.93       12.26      3.43 o 
   8   4  11       90.44      103.00      6.69 o 
  -9   5  11       38.79       45.14      5.88 o 
  -8   5  11       19.97       20.67      6.60 o 
  -7   5  11      102.95      105.61      6.69 o 
  -6   5  11       42.81       36.83      5.70 o 
  -5   5  11       80.73      111.73      4.13 o 
  -4   5  11       25.64       17.98      1.82 o 
  -3   5  11       49.02       66.05      2.48 o 
  -2   5  11      128.93      136.62      2.93 o 
  -1   5  11       47.17       52.43      2.07 o 
   0   5  11      963.82     1007.57     12.63 o 
   1   5  11     1024.27      988.80     11.53 o 
   2   5  11       28.22       29.34      2.19 o 
   3   5  11      270.32      266.49      4.93 o 
   4   5  11      428.73      413.16      9.12 o 
   5   5  11       65.34       55.43      3.69 o 
   6   5  11        3.64        5.12      2.53 o 
   7   5  11        4.54        5.46      6.60 o 
  -9   6  11        1.82        1.72      5.74 o 
  -8   6  11        0.17       -2.01      3.25 o 
  -7   6  11       10.78       13.63      3.84 o 
  -6   6  11      158.71      174.96      8.04 o 
  -5   6  11       40.94       39.33      3.42 o 
  -4   6  11        0.19        1.91      1.60 o 
  -3   6  11       62.35       52.26      2.37 o 
  -2   6  11      367.80      327.29      5.46 o 
  -1   6  11      501.29      464.70      7.79 o 
   0   6  11        7.78        8.30      1.49 o 
   1   6  11      402.53      375.12      5.67 o 
   2   6  11      602.00      565.88      7.74 o 
   3   6  11        0.69        1.29      1.34 o 
   4   6  11       99.49       92.38      4.41 o 
   5   6  11       40.34       38.79      3.42 o 
   6   6  11       87.68       88.69      8.72 o 
   7   6  11       17.91       24.86      8.61 o 
  -9   7  11       36.79       33.31      8.04 o 
  -8   7  11        0.28        2.30      3.65 o 
  -7   7  11      111.93      118.31      7.50 o 
  -6   7  11       23.12       35.06      6.32 o 
  -5   7  11       43.94       43.85      3.53 o 
  -4   7  11        0.60        4.32      2.19 o 
  -3   7  11     1152.64     1112.74     18.00 o 
  -2   7  11        1.06        2.00      1.49 o 
  -1   7  11      285.37      270.86      5.71 o 
   0   7  11       85.43       81.66      4.48 o 
   1   7  11      148.27      155.25      3.51 o 
   2   7  11      184.54      182.15      4.06 o 
   3   7  11      351.71      337.89      8.09 o 
   4   7  11        2.76        3.34      2.02 o 
   5   7  11      103.30      102.79      4.83 o 
   6   7  11       46.03       59.99      4.29 o 
   7   7  11        0.30        1.28      3.43 o 
  -8   8  11        0.05        1.44      3.65 o 
  -7   8  11      107.12      110.54     13.21 o 
  -6   8  11        2.44        2.22      3.03 o 
  -5   8  11      127.37      122.96      6.69 o 
  -4   8  11      354.48      326.03      8.28 o 
  -3   8  11      421.99      446.28     17.18 o 
  -2   8  11        0.00       -0.96      1.66 o 
  -1   8  11      516.79      469.97      9.70 o 
   0   8  11      327.18      344.75      5.84 o 
   1   8  11       38.87       43.19      2.48 o 
   2   8  11       18.45       22.97      2.27 o 
   3   8  11      647.35      621.21     12.04 o 
   4   8  11        9.78       14.49      2.98 o 
   5   8  11       41.66       48.25      3.62 o 
   6   8  11       27.41       33.35      4.46 o 
   7   8  11       32.00       32.09      4.66 o 
  -8   9  11       28.12       24.04      6.03 o 
  -7   9  11       18.01       13.42      3.84 o 
  -6   9  11        1.00        3.91      3.03 o 
  -5   9  11        8.30       18.10      3.73 o 
  -4   9  11       11.74        4.59      3.73 o 
  -3   9  11        3.86        3.02      1.86 o 
  -2   9  11        4.86        5.74      1.99 o 
  -1   9  11       19.42       23.99      2.61 o 
   0   9  11      138.29      149.77      6.28 o 
   1   9  11       37.08       44.28      3.10 o 
   2   9  11       73.77       66.83      3.76 o 
   3   9  11      146.30      149.67      5.57 o 
   4   9  11       78.99       80.44      3.84 o 
   5   9  11        1.14        0.88      2.51 o 
   6   9  11        0.85        2.11      2.65 o 
   7   9  11       26.57       44.40      5.74 o 
  -8  10  11       22.41       22.97      6.89 o 
  -7  10  11       68.59       73.23      6.09 o 
  -6  10  11        2.76        1.15      3.25 o 
  -5  10  11      160.35      161.89     13.21 o 
  -4  10  11      103.97      102.83      6.09 o 
  -3  10  11      306.34      292.00      7.73 o 
  -2  10  11       55.62       43.21      3.28 o 
  -1  10  11       90.45       88.65      4.41 o 
   0  10  11        0.40        0.89      2.87 o 
   1  10  11        4.80        5.39      2.62 o 
   2  10  11       33.54       28.57      4.06 o 
   3  10  11        1.78        1.18      2.08 o 
   4  10  11       50.48       48.97      3.20 o 
   5  10  11      149.10      181.96      6.45 o 
   6  10  11        0.45        2.87      2.61 o 
   7  10  11       25.88       30.54      4.82 o 
  -7  11  11        2.67        1.96      3.43 o 
  -6  11  11       44.66       52.43      7.18 o 
  -5  11  11        0.00       -0.29      2.84 o 
  -4  11  11        7.39        8.04      3.25 o 
  -3  11  11       45.41       42.19      4.25 o 
  -2  11  11      268.80      257.58      7.28 o 
  -1  11  11      420.97      414.10     12.86 o 
   0  11  11       14.60       23.29      3.65 o 
   1  11  11      450.57      422.43     12.16 o 
   2  11  11      184.30      168.46      7.50 o 
   3  11  11       13.51       18.72      3.73 o 
   4  11  11       10.39       16.92      3.04 o 
   5  11  11        7.10       11.62      3.43 o 
   6  11  11        0.14        3.34      3.17 o 
  -7  12  11        4.15        0.86      3.65 o 
  -6  12  11       40.42       40.79      5.46 o 
  -5  12  11       26.06       34.81      4.66 o 
  -4  12  11      113.17      110.59      6.50 o 
  -3  12  11        0.15       -0.53      3.16 o 
  -2  12  11       10.65       16.83      3.25 o 
  -1  12  11       62.31       65.65      4.87 o 
   0  12  11        3.13        1.15      2.44 o 
   1  12  11       16.80       21.82      3.84 o 
   2  12  11        0.43       -2.01      3.16 o 
   3  12  11        2.38        4.75      3.03 o 
   4  12  11       78.70       98.48      5.14 o 
   5  12  11        8.33       11.10      2.86 o 
   6  12  11       59.22       60.17      5.38 o 
  -7  13  11       36.72       24.12      6.89 o 
  -6  13  11        1.94        4.12      3.43 o 
  -5  13  11       96.52      122.84     11.49 o 
  -4  13  11       86.29       86.76     11.20 o 
  -3  13  11       55.84       51.12      4.87 o 
  -2  13  11       11.48        8.33      3.25 o 
  -1  13  11      113.26      108.94      6.28 o 
   0  13  11        0.35        3.45      4.59 o 
   1  13  11       15.07       18.75      3.84 o 
   2  13  11       62.34       60.18      5.28 o 
   3  13  11        0.97        4.83      5.74 o 
   4  13  11        6.50        6.74      2.70 o 
   5  13  11        1.89        3.29      3.42 o 
  -6  14  11        0.47       -2.33      3.43 o 
  -5  14  11       81.52      102.17     12.35 o 
  -4  14  11       74.48       81.28      6.09 o 
  -3  14  11        1.30       -1.72      2.84 o 
  -2  14  11       23.10       26.15      6.32 o 
  -1  14  11        3.58        6.03      2.84 o 
   0  14  11       46.59       38.68      4.47 o 
   1  14  11       78.39       71.39      8.90 o 
   2  14  11       20.85       13.09      3.84 o 
   3  14  11       28.74       31.28      4.87 o 
   4  14  11        0.81        2.87      3.65 o 
   5  14  11        8.81       14.36      6.32 o 
  -5  15  11        0.00       -3.25      3.25 o 
  -4  15  11       73.97       60.88      7.18 o 
  -3  15  11       26.55       28.15      4.47 o 
  -2  15  11        4.43        1.95      3.03 o 
  -1  15  11        1.50        0.96      3.03 o 
   0  15  11        7.87        8.72      3.43 o 
   1  15  11      239.02      264.95     10.35 o 
   2  15  11        6.87        7.47      3.65 o 
   3  15  11       65.01       67.20      9.19 o 
   4  15  11        9.56        0.00      4.59 o 
  -5  16  11       22.37       25.35      4.82 o 
  -4  16  11      122.39      128.14      8.12 o 
  -3  16  11       76.97       64.94      5.88 o 
  -2  16  11        2.15        6.32      3.25 o 
  -1  16  11        1.75        1.72      4.31 o 
   0  16  11       91.23       98.60      6.90 o 
   1  16  11        0.29        6.89      5.17 o 
   2  16  11       19.73       18.95      6.32 o 
   3  16  11        0.28       -0.57      5.17 o 
  -3  17  11        0.37        1.42      3.43 o 
  -2  17  11       13.23        6.95      4.31 o 
  -1  17  11       77.08       75.81      9.19 o 
   0  17  11       15.80       26.42      6.32 o 
   1  17  11        3.95       -0.57      4.59 o 
   2  17  11      123.74      124.63     11.49 o 
  -2  18  11       65.24       85.00      9.76 o 
  -1  18  11       13.18       21.25      6.32 o 
   0  18  11        1.19        3.45      5.17 o 
  -8   0  12       65.54       71.79      8.61 o 
  -6   0  12      309.70      327.36     14.93 o 
  -4   0  12      848.24      909.38     19.29 o 
  -2   0  12      529.23      552.17     32.45 o 
   0   0  12        6.39        6.48      1.54 o 
   2   0  12     1037.34      982.48     18.88 o 
   4   0  12      211.40      187.39      7.44 o 
   6   0  12        0.62        0.00      4.02 o 
  -9   1  12       80.61      100.69      7.10 o 
  -8   1  12       98.27      105.87      6.69 o 
  -7   1  12      107.57      120.48      6.87 o 
  -6   1  12        7.54        9.48      3.25 o 
  -5   1  12       93.48       83.29      4.19 o 
  -4   1  12      319.22      293.28      6.39 o 
  -3   1  12       86.44      102.00      6.13 o 
  -2   1  12        0.07        1.23      1.09 o 
  -1   1  12       83.61       86.40      2.92 o 
   0   1  12        8.06        6.98      1.81 o 
   1   1  12      547.01      561.94      8.58 o 
   2   1  12     1237.44     1137.52     15.08 o 
   3   1  12        1.35        2.20      2.02 o 
   4   1  12      108.55       98.96      4.59 o 
   5   1  12       49.54       36.14      3.00 o 
   6   1  12       17.71       17.00      3.43 o 
   7   1  12       18.69       24.08      4.25 o 
  -9   2  12       34.92       46.24      6.60 o 
  -8   2  12       26.77       29.03      4.66 o 
  -7   2  12       36.79       32.99      4.25 o 
  -6   2  12        5.10        2.67      2.08 o 
  -5   2  12       63.45       67.90      6.76 o 
  -4   2  12       72.26       69.23      2.96 o 
  -3   2  12      820.48      753.97     10.13 o 
  -2   2  12        7.47        7.62      1.22 o 
  -1   2  12      272.07      272.10      5.93 o 
   0   2  12       16.71       16.38      1.32 o 
   1   2  12      393.02      376.88      7.54 o 
   2   2  12       12.81       14.21      1.82 o 
   3   2  12        1.57        5.62      2.27 o 
   4   2  12       23.47       27.57      2.43 o 
   5   2  12       57.76       48.07      3.17 o 
   6   2  12       20.78       27.33      3.85 o 
   7   2  12       70.98       80.94      5.88 o 
  -9   3  12       62.07       72.36      9.19 o 
  -8   3  12       10.37       20.35      3.42 o 
  -7   3  12      269.65      287.54      9.79 o 
  -6   3  12        1.52        4.51      2.08 o 
  -5   3  12       41.92       44.94      2.85 o 
  -4   3  12        5.05        5.92      1.51 o 
  -3   3  12      137.79      143.09      3.71 o 
  -2   3  12        1.35       -0.85      0.92 o 
  -1   3  12       20.53       20.39      1.64 o 
   0   3  12        3.23        3.16      1.06 o 
   1   3  12     2275.52     2216.78     27.05 o 
   2   3  12      465.28      444.74      7.94 o 
   3   3  12     1852.95     1722.79     25.93 o 
   4   3  12       10.94       15.87      2.14 o 
   5   3  12       21.42       28.54      3.34 o 
   6   3  12        6.20        8.39      2.75 o 
   7   3  12       11.15       14.06      4.59 o 
  -9   4  12       10.60       10.91      6.32 o 
  -8   4  12        7.84       10.91      4.06 o 
  -7   4  12      117.29      141.10      7.72 o 
  -6   4  12        0.11       -0.45      1.78 o 
  -5   4  12      258.68      258.99      6.21 o 
  -4   4  12      265.16      281.33      6.09 o 
  -3   4  12      431.29      441.75     10.03 o 
  -2   4  12        0.04       -0.15      0.99 o 
  -1   4  12      634.33      600.44      8.24 o 
   0   4  12       88.21       74.73      2.59 o 
   1   4  12       28.31       23.07      2.38 o 
   2   4  12       85.18       78.47      3.48 o 
   3   4  12      213.80      202.21      6.23 o 
   4   4  12      116.22      119.38      4.28 o 
   5   4  12        3.11        1.23      2.73 o 
   6   4  12        0.63        5.17      2.65 o 
   7   4  12       53.36       45.17      4.87 o 
  -9   5  12       10.89       16.66      6.89 o 
  -8   5  12       49.61       53.51      5.69 o 
  -7   5  12       31.47       41.88      4.87 o 
  -6   5  12        0.91        5.59      3.03 o 
  -5   5  12       56.68       55.95      3.81 o 
  -4   5  12      102.02       87.74      4.89 o 
  -3   5  12       33.93       32.33      2.15 o 
  -2   5  12        8.85       11.35      2.32 o 
  -1   5  12      271.52      281.54      4.98 o 
   0   5  12       20.80       16.43      1.90 o 
   1   5  12      948.33      892.96     12.95 o 
   2   5  12     1120.80     1042.95     14.74 o 
   3   5  12      176.86      192.00      5.34 o 
   4   5  12       19.45       15.52      2.42 o 
   5   5  12        2.33       -1.76      1.86 o 
   6   5  12        0.13       -1.24      2.08 o 
   7   5  12       21.06       27.05      4.25 o 
  -8   6  12        8.12        6.03      4.06 o 
  -7   6  12        0.01        5.34      3.43 o 
  -6   6  12      123.88      123.60      6.69 o 
  -5   6  12      426.66      435.03     10.14 o 
  -4   6  12       23.81       25.85      2.86 o 
  -3   6  12      634.77      610.43      9.94 o 
  -2   6  12      669.15      621.93     10.34 o 
  -1   6  12       17.26       15.30      1.58 o 
   0   6  12        9.44        9.53      1.83 o 
   1   6  12      286.85      299.27      5.43 o 
   2   6  12       12.98       12.60      2.04 o 
   3   6  12       12.47       11.78      2.40 o 
   4   6  12       21.39       24.12      2.95 o 
   5   6  12        1.01        3.25      2.32 o 
   6   6  12        7.61        6.70      2.65 o 
   7   6  12        0.59        4.26      3.43 o 
  -8   7  12       64.86       67.55      7.47 o 
  -7   7  12        0.22       -1.72      3.25 o 
  -6   7  12      181.21      185.39      8.32 o 
  -5   7  12      152.90      158.25      9.41 o 
  -4   7  12       17.91       17.31      2.53 o 
  -3   7  12        0.11        6.20      2.19 o 
  -2   7  12      191.31      190.73      5.81 o 
  -1   7  12       25.29       22.42      2.21 o 
   0   7  12       53.16       42.37      2.70 o 
   1   7  12      438.06      432.42      6.97 o 
   2   7  12        1.01        0.30      1.64 o 
   3   7  12        1.25        2.07      2.08 o 
   4   7  12      186.94      197.43      6.45 o 
   5   7  12       33.03       33.59      3.59 o 
   6   7  12        0.16        4.03      2.61 o 
   7   7  12        1.93        4.02      3.65 o 
  -8   8  12       24.80       31.59      7.47 o 
  -7   8  12        1.54        3.45      4.59 o 
  -6   8  12       61.13       61.22      5.47 o 
  -5   8  12      152.97      140.98      7.10 o 
  -4   8  12      297.23      293.34      7.94 o 
  -3   8  12      101.71       97.37      4.94 o 
  -2   8  12      102.67      104.80      7.51 o 
  -1   8  12      112.38      103.05      4.55 o 
   0   8  12      546.47      526.56      8.79 o 
   1   8  12      102.89      109.19      3.91 o 
   2   8  12        0.94       -1.45      1.64 o 
   3   8  12        7.85        6.88      2.27 o 
   4   8  12       16.12       13.41      2.27 o 
   5   8  12        0.02       -1.92      2.08 o 
   6   8  12       33.17       33.01      5.35 o 
   7   8  12       12.31       26.68      4.66 o 
  -8   9  12       16.13       20.10      6.89 o 
  -7   9  12       16.40        8.31      5.74 o 
  -6   9  12       13.72       12.64      3.65 o 
  -5   9  12       20.07       20.86      4.31 o 
  -4   9  12       70.08       61.05      4.82 o 
  -3   9  12       33.00       25.21      2.86 o 
  -2   9  12      193.30      164.32      5.84 o 
  -1   9  12      757.58      708.26     13.35 o 
   0   9  12        0.03       -1.54      1.93 o 
   1   9  12        3.97        3.27      2.62 o 
   2   9  12       58.15       70.19      3.95 o 
   3   9  12        8.75        5.79      2.42 o 
   4   9  12       82.48       84.73      3.98 o 
   5   9  12        8.23       10.19      2.95 o 
   6   9  12       78.70       84.49      4.98 o 
  -7  10  12        0.73        5.46      3.65 o 
  -6  10  12        0.28       -0.98      2.87 o 
  -5  10  12        1.27        6.47      3.03 o 
  -4  10  12      155.89      159.15      7.50 o 
  -3  10  12       15.54       17.24      5.41 o 
  -2  10  12      100.19      100.58      4.75 o 
  -1  10  12        7.53        6.29      2.19 o 
   0  10  12      155.58      146.87      8.61 o 
   1  10  12       96.28      103.92      6.28 o 
   2  10  12       83.27       80.33      5.47 o 
   3  10  12        7.51       11.35      3.43 o 
   4  10  12        1.63        2.04      3.17 o 
   5  10  12       16.53        9.35      2.86 o 
   6  10  12        9.74       11.91      3.42 o 
  -7  11  12       90.56       87.87      9.76 o 
  -6  11  12       18.87       12.88      3.84 o 
  -5  11  12        0.53        0.29      4.31 o 
  -4  11  12        5.32       10.10      3.43 o 
  -3  11  12       78.74       64.59      5.06 o 
  -2  11  12        0.60       -0.82      1.93 o 
  -1  11  12      107.57       97.94      5.88 o 
   0  11  12      325.04      321.19     11.49 o 
   1  11  12      154.04      170.70     10.91 o 
   2  11  12        0.31       -2.62      2.62 o 
   3  11  12      241.53      252.91     13.21 o 
   4  11  12       28.50       28.02      3.53 o 
   5  11  12       75.89       95.90      6.62 o 
   6  11  12        7.20        7.02      3.73 o 
  -7  12  12       30.38       44.80      7.47 o 
  -6  12  12       33.23       35.61      5.06 o 
  -5  12  12       55.76       59.37      5.47 o 
  -4  12  12       12.96       12.35      3.65 o 
  -3  12  12      205.69      211.17      8.72 o 
  -2  12  12        9.83        8.50      3.03 o 
  -1  12  12       97.66      102.46      6.05 o 
   0  12  12       21.00       29.41      4.88 o 
   1  12  12        6.90        8.94      4.31 o 
   2  12  12        4.04        4.31      3.73 o 
   3  12  12        0.71       -2.84      2.84 o 
   4  12  12       37.17       41.24      4.76 o 
   5  12  12       42.89       44.37      5.25 o 
  -6  13  12       14.81        8.33      4.31 o 
  -5  13  12        2.51        5.71      5.46 o 
  -4  13  12        0.93       -0.82      5.74 o 
  -3  13  12        2.16        1.44      2.84 o 
  -2  13  12       25.95       19.11      4.02 o 
  -1  13  12      155.89      141.46      7.28 o 
   0  13  12       18.14       12.84      3.43 o 
   1  13  12       59.81       50.98      5.06 o 
   2  13  12      102.39      116.10     10.62 o 
   3  13  12       15.52       19.70      5.46 o 
   4  13  12       25.26       26.17      3.55 o 
   5  13  12        1.95        5.60      2.88 o 
  -5  14  12       23.86       24.42      4.47 o 
  -4  14  12      126.33      135.34      7.91 o 
  -3  14  12       13.88       15.20      3.84 o 
  -2  14  12       90.99       93.35      6.28 o 
  -1  14  12        0.49       -1.72      2.84 o 
   0  14  12       27.14       22.06      4.25 o 
   1  14  12       11.14        9.53      4.02 o 
   2  14  12        4.69        7.47      3.65 o 
   3  14  12        0.02        2.58      3.65 o 
   4  14  12        1.46        0.84      3.43 o 
  -5  15  12       35.32       38.04      5.47 o 
  -4  15  12       56.23       64.17     10.34 o 
  -3  15  12        6.02       -0.29      3.25 o 
  -2  15  12        2.98        4.31      3.25 o 
  -1  15  12        4.57        4.31      4.88 o 
   0  15  12       79.95       90.51      6.46 o 
   1  15  12        0.38        0.29      3.25 o 
   2  15  12      217.15      224.86     10.15 o 
   3  15  12        4.45        2.30      5.17 o 
  -4  16  12       19.35       28.54     15.51 o 
  -3  16  12        2.96        4.88      3.65 o 
  -2  16  12       20.41       25.59      4.47 o 
  -1  16  12        0.14       -0.34      3.03 o 
   0  16  12        3.55       10.16      3.84 o 
   1  16  12       11.17        5.17      3.65 o 
   2  16  12       18.52       12.06      5.74 o 
  -2  17  12        8.68       11.77      4.06 o 
  -1  17  12       13.91       22.40      6.32 o 
   0  17  12       14.19       19.53      6.32 o 
   1  17  12       61.04       67.77      9.19 o 
  -9   0  13       32.23       33.88      7.47 o 
  -7   0  13       29.49       28.72      5.74 o 
  -5   0  13      250.39      219.39     11.49 o 
  -3   0  13     1070.34     1120.25     22.54 o 
  -1   0  13      273.08      268.09      8.00 o 
   1   0  13     1198.57     1152.91     22.00 o 
   3   0  13       53.90       58.19      4.55 o 
   5   0  13      126.88      100.87      6.21 o 
   7   0  13       40.45       32.16      6.89 o 
  -9   1  13       69.94      100.81      7.31 o 
  -8   1  13       15.66        6.32      5.17 o 
  -7   1  13      171.80      178.22      8.32 o 
  -6   1  13        5.56        4.11      2.62 o 
  -5   1  13      107.02       87.93      5.47 o 
  -4   1  13       86.90       60.88      4.87 o 
  -3   1  13      162.29      148.50      4.44 o 
  -2   1  13      111.06       97.85      3.46 o 
  -1   1  13        0.19       -1.12      1.12 o 
   0   1  13      482.06      469.90      7.75 o 
   1   1  13       96.15       91.65      2.94 o 
   2   1  13       30.26       34.22      2.38 o 
   3   1  13      809.08      791.29     14.53 o 
   4   1  13       28.13       33.09      2.83 o 
   5   1  13        6.96       10.44      2.38 o 
   6   1  13       78.67       81.85      5.69 o 
   7   1  13       13.83       20.42      4.06 o 
  -9   2  13        0.10        4.59      5.74 o 
  -8   2  13       11.33       16.36      5.46 o 
  -7   2  13       66.63       64.85      5.64 o 
  -6   2  13       25.15       32.43      8.33 o 
  -5   2  13        3.16        4.88      2.84 o 
  -4   2  13      375.37      329.03     18.95 o 
  -3   2  13      116.62      107.70      4.62 o 
  -2   2  13      227.77      192.03      4.82 o 
  -1   2  13       13.00       11.14      1.52 o 
   0   2  13       34.03       32.09      2.24 o 
   1   2  13     1258.74     1178.96     15.74 o 
   2   2  13      185.91      153.36      4.46 o 
   3   2  13        5.52       10.62      3.04 o 
   4   2  13      179.63      183.35      5.46 o 
   5   2  13        2.92        2.38      1.90 o 
   6   2  13        9.89        7.02      2.75 o 
   7   2  13       32.22       50.34      5.06 o 
  -8   3  13       22.47       29.86      6.89 o 
  -7   3  13       32.47       39.26      5.74 o 
  -6   3  13      110.30      129.16     11.20 o 
  -5   3  13       48.25       38.21      4.00 o 
  -4   3  13      180.43      149.44     12.64 o 
  -3   3  13       99.10       97.66      4.41 o 
  -2   3  13      161.73      166.57      4.48 o 
  -1   3  13        3.53        0.31      1.20 o 
   0   3  13       25.58       24.11      2.29 o 
   1   3  13      167.06      174.46      4.55 o 
   2   3  13      454.23      449.82     11.27 o 
   3   3  13       25.08       20.82      2.78 o 
   4   3  13        5.89        8.53      2.90 o 
   5   3  13        5.05        6.70      2.32 o 
   6   3  13       66.53       84.47      4.95 o 
   7   3  13        7.27        4.36      3.43 o 
  -8   4  13       35.17       23.55      6.89 o 
  -7   4  13       87.29      100.51      9.76 o 
  -6   4  13       18.24       12.86      3.43 o 
  -5   4  13       13.40       16.80      3.28 o 
  -4   4  13       35.51       37.15      3.84 o 
  -3   4  13       28.73       37.86      2.56 o 
  -2   4  13       38.52       34.20      2.02 o 
  -1   4  13      135.67      133.67      3.37 o 
   0   4  13       61.26       53.08      2.49 o 
   1   4  13        0.09        0.01      1.73 o 
   2   4  13       86.09       93.00      3.81 o 
   3   4  13        5.64        1.18      2.08 o 
   4   4  13       43.38       47.28      3.17 o 
   5   4  13       38.39       39.09      4.07 o 
   6   4  13        4.69        7.73      2.75 o 
   7   4  13       38.48       45.28      6.32 o 
  -8   5  13      132.77      161.38     13.21 o 
  -7   5  13       21.38       26.45     10.62 o 
  -6   5  13       82.42       98.65     18.67 o 
  -5   5  13       34.02       45.82      4.25 o 
  -4   5  13      184.94      171.23      5.56 o 
  -3   5  13       97.32       81.15      3.39 o 
  -2   5  13      148.96      155.35      7.11 o 
  -1   5  13      198.13      165.13      5.72 o 
   0   5  13       66.74       57.30      2.75 o 
   1   5  13      113.62      117.40      4.95 o 
   2   5  13      119.34      140.01      4.59 o 
   3   5  13        6.10        6.43      2.73 o 
   4   5  13       50.78       44.49      3.14 o 
   5   5  13        4.16        8.99      3.07 o 
   6   5  13       57.83       59.07      4.29 o 
   7   5  13        4.85        6.32      5.17 o 
  -8   6  13       59.39       65.54      6.28 o 
  -7   6  13        7.86       14.93      4.06 o 
  -6   6  13        5.09        0.57      3.45 o 
  -5   6  13       53.86       67.05      5.23 o 
  -4   6  13        0.04       -1.15      2.44 o 
  -3   6  13      444.35      434.55     30.15 o 
  -2   6  13        1.78        4.19      1.69 o 
  -1   6  13        6.38        5.56      1.93 o 
   0   6  13       15.11       10.79      3.35 o 
   1   6  13      270.43      292.19     10.20 o 
   2   6  13        1.81        1.61      1.69 o 
   3   6  13       10.76       15.43      2.40 o 
   4   6  13        3.52        4.48      2.27 o 
   5   6  13       12.87       15.73      2.93 o 
   6   6  13        3.08        5.84      2.61 o 
   7   6  13       11.72       22.97      6.32 o 
  -8   7  13        6.16       12.64      6.32 o 
  -7   7  13      245.80      243.07     10.35 o 
  -6   7  13       18.54       15.78      3.84 o 
  -5   7  13      267.38      261.09      9.49 o 
  -4   7  13        4.80        4.02      2.76 o 
  -3   7  13      115.17      117.66      6.05 o 
  -2   7  13        0.06        1.62      2.21 o 
  -1   7  13       22.82       19.86      2.42 o 
   0   7  13        1.67        1.26      1.86 o 
   1   7  13      256.18      263.10      5.94 o 
   2   7  13       74.53       72.18      3.48 o 
   3   7  13      332.43      344.13      7.56 o 
   4   7  13       56.49       51.46      4.52 o 
   5   7  13       23.07       19.84      3.08 o 
   6   7  13       10.92        9.86      3.08 o 
  -8   8  13        2.66       -4.59      4.59 o 
  -7   8  13        6.42       14.99      6.32 o 
  -6   8  13       43.22       40.78      4.82 o 
  -5   8  13      167.92      177.15     20.39 o 
  -4   8  13       10.52       15.81      3.43 o 
  -3   8  13        2.75        3.88      2.58 o 
  -2   8  13       28.48       31.86      3.59 o 
  -1   8  13      321.43      300.66     26.71 o 
   0   8  13      458.55      439.23     12.26 o 
   1   8  13      305.71      300.12      9.04 o 
   2   8  13        5.49        4.01      1.90 o 
   3   8  13       33.21       39.32      3.36 o 
   4   8  13       37.15       42.98      3.62 o 
   5   8  13       26.74       34.68      3.69 o 
   6   8  13        9.31        9.01      3.04 o 
  -7   9  13       12.21       17.04      4.47 o 
  -6   9  13        7.76        5.34      3.43 o 
  -5   9  13       25.39       52.96      7.18 o 
  -4   9  13        3.68        2.58      2.84 o 
  -3   9  13        4.14        1.46      2.62 o 
  -2   9  13       23.62       22.20      4.59 o 
  -1   9  13       11.89        5.17      2.84 o 
   0   9  13       74.07       66.55      5.06 o 
   1   9  13       15.60       19.53      3.59 o 
   2   9  13       19.35       13.82      4.88 o 
   3   9  13      145.48      161.12      7.64 o 
   4   9  13        6.42        9.40      2.36 o 
   5   9  13        0.44       -2.19      2.19 o 
   6   9  13        3.88        3.64      3.16 o 
  -7  10  13        1.62        1.72      5.17 o 
  -6  10  13       37.73       35.67      4.82 o 
  -5  10  13        0.00       -2.62      2.62 o 
  -4  10  13       38.35       39.45      4.41 o 
  -3  10  13      183.44      171.54     10.05 o 
  -2  10  13       65.18       76.95      5.47 o 
  -1  10  13       34.67       36.99      4.00 o 
   0  10  13      189.33      186.12      7.85 o 
   1  10  13        8.34       14.58      7.47 o 
   2  10  13       69.97       74.61      5.64 o 
   3  10  13      124.52      149.80      7.91 o 
   4  10  13        6.32        5.55      2.80 o 
   5  10  13       16.20       10.76      3.84 o 
   6  10  13       19.94       33.43      4.97 o 
  -7  11  13        1.79       -3.45      4.59 o 
  -6  11  13       17.02       16.35      4.31 o 
  -5  11  13      105.45      104.65      7.10 o 
  -4  11  13        3.24        7.47      3.25 o 
  -3  11  13       71.80       62.65      5.46 o 
  -2  11  13        2.02       -2.34      2.62 o 
  -1  11  13        0.16       -1.24      4.02 o 
   0  11  13       10.98       12.18      6.60 o 
   1  11  13       24.77       24.08      4.02 o 
   2  11  13      130.36      151.22      7.91 o 
   3  11  13        5.38        7.75      3.65 o 
   4  11  13      130.25      131.11      7.48 o 
   5  11  13       19.98       24.62      7.75 o 
  -6  12  13        1.64        2.87      5.17 o 
  -5  12  13       46.90       58.37      5.88 o 
  -4  12  13      199.26      213.05     16.37 o 
  -3  12  13      126.45      132.45      7.31 o 
  -2  12  13      113.76      122.68      6.87 o 
  -1  12  13        2.89        4.75      3.03 o 
   0  12  13       76.55       73.68      5.64 o 
   1  12  13       23.94       15.61      3.73 o 
   2  12  13        9.82       13.47      4.00 o 
   3  12  13       50.73       61.76      6.05 o 
   4  12  13       26.43       26.47      3.62 o 
   5  12  13        0.26       -1.91      3.03 o 
  -6  13  13       44.42       45.37      7.47 o 
  -5  13  13        6.08        4.05      3.43 o 
  -4  13  13       87.20       86.04      6.50 o 
  -3  13  13       17.08       20.72      4.06 o 
  -2  13  13        3.69        1.72      2.87 o 
  -1  13  13       10.46        3.25      3.03 o 
   0  13  13        7.24        8.21      3.43 o 
   1  13  13       50.81       52.52      5.23 o 
   2  13  13      108.89      123.68      7.68 o 
   3  13  13       44.56       54.51      5.88 o 
   4  13  13        0.02       -2.42      2.42 o 
  -5  14  13       23.35       17.80      6.32 o 
  -4  14  13        2.38       -2.58      3.25 o 
  -3  14  13      181.29      191.45     17.80 o 
  -2  14  13        7.22        5.17      3.25 o 
  -1  14  13      101.37       92.71      6.69 o 
   0  14  13        5.07        6.28      3.43 o 
   1  14  13       19.50       18.76      4.25 o 
   2  14  13        0.29        1.99      3.43 o 
   3  14  13        3.56       -1.82      3.43 o 
  -4  15  13        1.55        0.51      3.43 o 
  -3  15  13       23.82       19.36      4.66 o 
  -2  15  13        9.96       13.39      6.89 o 
  -1  15  13        0.52        0.23      3.03 o 
   0  15  13        0.49        5.30      3.43 o 
   1  15  13       24.34       30.99      4.82 o 
   2  15  13       61.67       62.82      6.28 o 
   3  15  13       29.39       31.60      5.28 o 
  -3  16  13       32.95       34.57      5.06 o 
  -2  16  13        7.18        8.52      3.84 o 
  -1  16  13       41.19       53.72      5.88 o 
   0  16  13        9.14        7.98      3.84 o 
   1  16  13       14.06       15.73      4.66 o 
  -8   0  14       23.05       22.40      6.32 o 
  -6   0  14       29.18       33.88      6.32 o 
  -4   0  14       23.98       25.84      5.17 o 
  -2   0  14      296.02      255.57     12.64 o 
   0   0  14      589.18      577.76     20.68 o 
   2   0  14      371.95      360.10     16.66 o 
   4   0  14      191.36      170.21      7.44 o 
   6   0  14        2.89        7.47      4.59 o 
  -8   1  14       28.25       26.73      4.87 o 
  -7   1  14       30.77       25.14      4.47 o 
  -6   1  14      124.32      140.33      7.50 o 
  -5   1  14       90.79       80.98      5.69 o 
  -4   1  14        2.41        3.73      2.84 o 
  -3   1  14      440.50      419.17     11.97 o 
  -2   1  14       52.96       47.08      4.25 o 
  -1   1  14        8.52       12.67      3.25 o 
   0   1  14       62.39       53.04      4.66 o 
   1   1  14        1.24       -1.15      3.45 o 
   2   1  14       11.86       11.96      3.43 o 
   3   1  14       83.07       85.38      4.64 o 
   4   1  14        0.50        1.21      1.85 o 
   5   1  14       46.30       47.53      3.40 o 
   6   1  14       20.86       26.15      3.50 o 
  -8   2  14        0.19        0.00      4.59 o 
  -7   2  14       16.94       26.29      5.46 o 
  -6   2  14       38.69       39.96      4.66 o 
  -5   2  14        9.16       12.06      3.25 o 
  -4   2  14      176.82      164.76      7.31 o 
  -3   2  14      892.48      910.76     19.69 o 
  -2   2  14      120.81      109.71     10.62 o 
  -1   2  14       92.97       97.76     19.24 o 
   0   2  14      102.43       89.78      5.88 o 
   1   2  14      415.11      397.16     11.97 o 
   2   2  14        0.54        1.00      3.03 o 
   3   2  14      159.62      150.41      5.73 o 
   4   2  14       50.34       64.29      3.49 o 
   5   2  14        1.10        3.46      2.08 o 
   6   2  14       10.47        8.83      2.95 o 
  -8   3  14        2.28        4.02      5.17 o 
  -7   3  14       88.64       86.15      9.76 o 
  -6   3  14       32.94       33.72      4.47 o 
  -5   3  14      288.23      278.18      9.72 o 
  -4   3  14        1.87        4.02      2.62 o 
  -3   3  14      137.61      139.83     11.77 o 
  -2   3  14       12.70       11.68      3.03 o 
  -1   3  14      756.06      751.36     18.38 o 
   0   3  14      128.17      128.15      7.75 o 
   1   3  14       81.24       69.26      3.20 o 
   2   3  14       29.22       28.36      2.95 o 
   3   3  14      446.72      431.01     10.20 o 
   4   3  14       47.58       43.40      3.17 o 
   5   3  14        0.63       -0.25      3.05 o 
   6   3  14        0.13        0.08      2.53 o 
  -8   4  14        2.18        5.74      5.17 o 
  -7   4  14        1.68        7.47      5.17 o 
  -6   4  14       31.13       40.78      6.89 o 
  -5   4  14       29.65       30.15      4.06 o 
  -4   4  14        5.64        3.31      2.62 o 
  -3   4  14        3.16        0.57      3.73 o 
  -2   4  14        9.24       12.35      3.25 o 
  -1   4  14      554.24      522.13     13.79 o 
   0   4  14       70.84       66.82      6.32 o 
   1   4  14      152.28      141.92      4.18 o 
   2   4  14      154.09      146.82      8.04 o 
   3   4  14       46.28       57.31      3.80 o 
   4   4  14       34.72       45.19      3.40 o 
   5   4  14        5.07        5.84      2.61 o 
   6   4  14        0.25       -0.57      2.32 o 
  -7   5  14      166.22      204.46     13.78 o 
  -6   5  14        3.94        1.72      4.59 o 
  -5   5  14       97.67      120.03     10.34 o 
  -4   5  14        0.03        2.30      4.02 o 
  -3   5  14        3.17       -1.83      4.31 o 
  -2   5  14      123.75       95.45      5.64 o 
  -1   5  14      531.07      518.27     21.54 o 
   0   5  14      124.56      106.71      6.61 o 
   1   5  14      617.42      618.06     15.60 o 
   2   5  14      205.35      200.24      5.51 o 
   3   5  14       21.90       27.79      3.12 o 
   4   5  14        0.83        1.55      1.85 o 
   5   5  14       46.55       49.26      4.08 o 
   6   5  14       40.11       52.13      4.37 o 
  -7   6  14       26.55       27.57      7.47 o 
  -6   6  14       10.51        5.17      5.17 o 
  -5   6  14      110.95      110.84      9.76 o 
  -4   6  14       28.88       27.62      6.03 o 
  -3   6  14       61.65       68.36      4.82 o 
  -2   6  14        0.83       -1.75      1.75 o 
  -1   6  14       18.62       23.19      3.98 o 
   0   6  14      182.25      183.04      6.00 o 
   1   6  14       62.67       68.97      3.40 o 
   2   6  14        0.46       -0.65      1.74 o 
   3   6  14        0.15        3.86      1.98 o 
   4   6  14       14.54       13.25      2.68 o 
   5   6  14        4.36        1.15      2.42 o 
   6   6  14       12.53       14.93      3.19 o 
  -7   7  14       15.24       11.49      6.32 o 
  -6   7  14       67.01       69.22      5.64 o 
  -5   7  14        3.53        3.75      3.03 o 
  -4   7  14      183.08      193.10      8.00 o 
  -3   7  14       59.93       53.10      4.41 o 
  -2   7  14       30.93       29.24      3.72 o 
  -1   7  14      126.67      121.81      6.21 o 
   0   7  14        4.36        8.81      2.42 o 
   1   7  14      107.54       92.54      5.22 o 
   2   7  14       17.47       20.30      2.48 o 
   3   7  14        4.16        0.53      1.85 o 
   4   7  14       71.73       77.31      4.70 o 
   5   7  14        0.47        3.76      2.61 o 
   6   7  14        4.22        5.31      3.45 o 
  -7   8  14       46.96       31.59      6.89 o 
  -6   8  14       12.34       11.09      3.84 o 
  -5   8  14       15.14       10.47      4.02 o 
  -4   8  14        2.58        3.16      2.84 o 
  -3   8  14      367.72      361.13     21.54 o 
  -2   8  14        0.35        3.93      2.62 o 
  -1   8  14        0.03       -0.29      2.44 o 
   0   8  14       68.10       79.61      5.38 o 
   1   8  14       43.64       42.38      4.41 o 
   2   8  14       58.01       59.72      3.81 o 
   3   8  14        0.52        1.21      2.19 o 
   4   8  14       29.81       29.49      3.50 o 
   5   8  14        3.31        7.67      2.70 o 
   6   8  14       88.64      107.40      9.76 o 
  -7   9  14        5.27        1.72      5.17 o 
  -6   9  14       74.49       77.78     10.34 o 
  -5   9  14        2.47        0.23      4.59 o 
  -4   9  14        8.29        7.27      3.03 o 
  -3   9  14       64.64       65.34     10.91 o 
  -2   9  14       77.46       77.07      5.38 o 
  -1   9  14       11.08        9.76      2.84 o 
   0   9  14       15.49       16.91      3.25 o 
   1   9  14      229.83      249.83      9.49 o 
   2   9  14      160.46      173.76      8.61 o 
   3   9  14        5.21        3.73      3.25 o 
   4   9  14        1.67        2.41      2.61 o 
   5   9  14       20.68       20.41      3.36 o 
  -6  10  14        0.27       -3.03      3.03 o 
  -5  10  14       25.93       19.02      4.06 o 
  -4  10  14        8.99        8.90      3.25 o 
  -3  10  14       24.45       25.84      4.00 o 
  -2  10  14       36.63       38.80      4.25 o 
  -1  10  14       72.59       78.17      5.64 o 
   0  10  14       14.78       16.62      8.61 o 
   1  10  14      145.29      166.42      7.85 o 
   2  10  14      164.24      171.22      8.50 o 
   3  10  14        3.76        2.01      3.25 o 
   4  10  14       22.14       24.99      3.69 o 
   5  10  14        2.83        1.42      4.59 o 
  -6  11  14       36.23       36.18      6.89 o 
  -5  11  14       23.81       33.07      4.82 o 
  -4  11  14        3.26        0.16      2.87 o 
  -3  11  14      104.37       96.46      6.46 o 
  -2  11  14       65.68       56.56      5.06 o 
  -1  11  14       22.89       25.38      4.88 o 
   0  11  14        0.01        1.28      2.62 o 
   1  11  14       12.71       13.98      4.00 o 
   2  11  14       60.28       65.54      5.88 o 
   3  11  14       30.45       32.82      4.66 o 
   4  11  14        0.02       -0.63      2.61 o 
  -5  12  14        0.00        0.29      3.25 o 
  -4  12  14       10.63       10.55      3.84 o 
  -3  12  14       57.02       58.72     12.35 o 
  -2  12  14        3.91        3.56      5.17 o 
  -1  12  14       85.16       87.57      6.21 o 
   0  12  14        5.64        1.11      3.03 o 
   1  12  14       68.61       68.88      8.61 o 
   2  12  14       40.37       44.03      5.28 o 
   3  12  14      105.61      111.36      7.68 o 
   4  12  14       16.23       12.21      3.16 o 
  -5  13  14       32.42       33.31      6.89 o 
  -4  13  14       15.95       15.83      4.06 o 
  -3  13  14       24.55       23.82      5.17 o 
  -2  13  14       20.26       26.81      4.25 o 
  -1  13  14        3.59        3.45      3.25 o 
   0  13  14       29.14       26.42      6.89 o 
   1  13  14       10.18        6.57      3.59 o 
   2  13  14       29.70       39.60      5.06 o 
   3  13  14       18.12       21.84      4.66 o 
  -4  14  14       45.47       51.69      7.47 o 
  -3  14  14       45.21       49.76      5.47 o 
  -2  14  14      128.93      157.77      8.32 o 
  -1  14  14        4.78        1.72      3.25 o 
   0  14  14       95.58       94.54      6.69 o 
   1  14  14        6.10        4.53      3.59 o 
   2  14  14       10.02        9.42      4.00 o 
   3  14  14       13.21       21.25      6.89 o 
  -3  15  14        0.30        0.71      3.43 o 
  -2  15  14        9.69       12.54      6.03 o 
  -1  15  14        1.18        1.18      3.43 o 
   0  15  14       17.90       26.02      4.82 o 
   1  15  14       12.76        7.75      5.46 o 
  -7   0  15      130.26      145.30     10.91 o 
  -5   0  15      168.50      155.07     10.91 o 
  -3   0  15      496.15      485.30     18.95 o 
  -1   0  15     1119.21     1018.27     31.01 o 
   1   0  15      768.50      762.12     26.42 o 
   3   0  15      211.00      194.44     11.20 o 
   5   0  15       38.26       55.66     10.62 o 
  -8   1  15       23.54       29.09      8.04 o 
  -7   1  15      137.36      141.43      8.12 o 
  -6   1  15        1.53       -1.00      3.03 o 
  -5   1  15       73.13       74.38      5.69 o 
  -4   1  15        0.76       -2.44      2.44 o 
  -3   1  15       31.07       31.90      4.25 o 
  -2   1  15      412.57      375.49     11.57 o 
  -1   1  15      123.02      121.78      6.90 o 
   0   1  15       15.37       15.74      3.84 o 
   1   1  15       53.98       58.67      5.28 o 
   2   1  15       15.12       23.87      4.25 o 
   3   1  15      224.94      210.23      7.10 o 
   4   1  15       61.86       73.44      3.85 o 
   5   1  15        0.91        3.82      2.27 o 
   6   1  15       13.51       12.95      3.16 o 
  -8   2  15       34.25       41.93      8.04 o 
  -7   2  15        3.99       11.37      3.84 o 
  -6   2  15       19.10       21.37      4.00 o 
  -5   2  15       18.34       16.37      3.65 o 
  -4   2  15       11.88       15.93      3.65 o 
  -3   2  15       19.42       15.01      4.31 o 
  -2   2  15       26.10       10.88      3.43 o 
  -1   2  15      106.23       94.62      6.09 o 
   0   2  15       30.17       40.55      4.66 o 
   1   2  15       16.28       20.91      3.84 o 
   2   2  15       99.57       88.65      6.28 o 
   3   2  15       19.54       25.16      3.18 o 
   4   2  15      153.93      167.35      5.66 o 
   5   2  15        0.23       -1.99      1.99 o 
   6   2  15       25.84       36.88      5.23 o 
  -7   3  15        2.21        6.32      5.74 o 
  -6   3  15      185.85      174.88      8.53 o 
  -5   3  15        3.56        2.49      3.03 o 
  -4   3  15        0.39        1.72      3.45 o 
  -3   3  15       95.81       77.29      8.61 o 
  -2   3  15      227.30      199.48      8.32 o 
  -1   3  15        3.01        3.02      3.03 o 
   0   3  15      991.12      947.49     21.11 o 
   1   3  15       73.93       72.35      5.88 o 
   2   3  15       45.70       46.27      3.72 o 
   3   3  15        3.83        5.42      2.61 o 
   4   3  15       11.69       16.40      2.72 o 
   5   3  15        0.83        1.62      2.33 o 
   6   3  15       40.83       60.30      8.04 o 
  -7   4  15        0.05       -1.15      5.17 o 
  -6   4  15       35.06       40.78      7.47 o 
  -5   4  15        0.21       -0.57      4.02 o 
  -4   4  15       29.27       21.82      3.84 o 
  -3   4  15        0.20        1.50      2.87 o 
  -2   4  15      115.36      126.39     10.62 o 
  -1   4  15      245.68      260.63      9.54 o 
   0   4  15       68.87       81.47      5.88 o 
   1   4  15       44.03       52.39      6.32 o 
   2   4  15      249.03      253.41      7.60 o 
   3   4  15       12.84       14.11      2.86 o 
   4   4  15      153.66      150.58      5.34 o 
   5   4  15       42.19       40.31      3.87 o 
   6   4  15       34.99       44.22      7.47 o 
  -7   5  15       83.59       80.40      9.76 o 
  -6   5  15        0.01        6.32      5.17 o 
  -5   5  15       23.89       22.40      6.32 o 
  -4   5  15        0.90        4.02      4.59 o 
  -3   5  15       23.35       26.42      6.32 o 
  -2   5  15        0.02       -1.15      2.84 o 
  -1   5  15      212.99      206.78     11.49 o 
   0   5  15        1.01        2.87      3.03 o 
   1   5  15       32.91       45.67      4.87 o 
   2   5  15        4.91        8.45      2.61 o 
   3   5  15       91.10       92.14      4.89 o 
   4   5  15        6.56        8.28      2.40 o 
   5   5  15        3.38        5.50      2.92 o 
   6   5  15        2.14        6.32      5.17 o 
  -7   6  15       49.22       38.48      7.47 o 
  -6   6  15        1.00       -1.15      4.59 o 
  -5   6  15       49.13       28.14      6.32 o 
  -4   6  15       49.14       38.48      6.89 o 
  -3   6  15       35.26       24.12      5.74 o 
  -2   6  15        0.63        0.57      4.02 o 
  -1   6  15      270.73      250.77      9.31 o 
   0   6  15       83.97       87.56      6.05 o 
   1   6  15        4.27        1.07      2.27 o 
   2   6  15       39.38       40.31      3.58 o 
   3   6  15       30.80       26.66      3.27 o 
   4   6  15        0.50        1.62      2.15 o 
   5   6  15        2.97        2.60      2.86 o 
  -6   7  15       19.13       15.51      6.89 o 
  -5   7  15        1.09        2.30      4.59 o 
  -4   7  15       55.26       48.82      7.47 o 
  -3   7  15       67.39       60.88      8.04 o 
  -2   7  15        7.13        6.32      4.59 o 
  -1   7  15       90.21       79.83      8.61 o 
   0   7  15       66.12       64.90      8.04 o 
   1   7  15       86.87       80.79      4.37 o 
   2   7  15       55.50       51.44      3.30 o 
   3   7  15        0.70        3.31      2.14 o 
   4   7  15        7.19        7.93      2.61 o 
   5   7  15        0.20       -0.29      2.61 o 
  -6   8  15        1.01        5.74      5.74 o 
  -5   8  15        0.00       -3.45      4.02 o 
  -4   8  15        0.87       -1.15      4.02 o 
  -3   8  15        0.01        1.72      4.59 o 
  -2   8  15      196.26      196.79      8.14 o 
  -1   8  15       77.72       84.48      5.64 o 
   0   8  15        0.75        1.90      2.62 o 
   1   8  15       55.32       71.54      5.64 o 
   2   8  15       96.61       99.81     11.49 o 
   3   8  15       13.11       16.11      3.02 o 
   4   8  15        5.88       11.88      3.02 o 
   5   8  15       11.01       13.10      3.12 o 
  -5   9  15       65.88       51.69      8.04 o 
  -4   9  15        0.11        1.61      3.03 o 
  -3   9  15       89.65       87.38      6.05 o 
  -2   9  15       22.55       23.47      3.59 o 
  -1   9  15       15.10       18.83      3.65 o 
   0   9  15        2.41        2.41      3.03 o 
   1   9  15       16.17       13.08      3.59 o 
   2   9  15        8.33       12.86      3.43 o 
   3   9  15       19.40       25.32      4.25 o 
   4   9  15       17.04       26.15      8.61 o 
  -5  10  15       29.84       30.54      4.82 o 
  -4  10  15       28.58       27.23      4.41 o 
  -3  10  15        1.17        6.62      3.03 o 
  -2  10  15        0.99        2.74      2.62 o 
  -1  10  15       20.24       15.51      3.59 o 
   0  10  15       20.81       22.11      4.00 o 
   1  10  15       36.09       40.73      4.88 o 
   2  10  15        0.02        0.57      2.84 o 
   3  10  15       26.73       34.51      5.17 o 
   4  10  15       10.83       17.94      4.00 o 
  -5  11  15        3.73        9.19      5.17 o 
  -4  11  15       72.59       79.54      9.48 o 
  -3  11  15       44.55       50.54      9.48 o 
  -2  11  15       56.46       70.44      5.64 o 
  -1  11  15        4.44        8.65      3.43 o 
   0  11  15       59.45       66.30      5.79 o 
   1  11  15       53.30       46.95      5.23 o 
   2  11  15        1.81        0.42      3.03 o 
   3  11  15       17.73       19.63      4.66 o 
   4  11  15       45.70       58.76      5.64 o 
  -5  12  15       13.43       16.66      5.74 o 
  -4  12  15       10.02        8.34      3.84 o 
  -3  12  15       16.16       18.14      4.00 o 
  -2  12  15       31.03       31.39      8.33 o 
  -1  12  15        4.18        1.23      3.03 o 
   0  12  15       39.85       44.84      5.23 o 
   1  12  15        0.76       -0.11      3.03 o 
   2  12  15       16.00       20.22      4.41 o 
   3  12  15        1.21        4.72      3.84 o 
  -4  13  15        8.79       16.66      5.74 o 
  -3  13  15        3.37        5.34      6.89 o 
  -2  13  15       48.37       39.31     11.49 o 
  -1  13  15       44.24       46.82      5.38 o 
   0  13  15        4.77        6.00      5.46 o 
   1  13  15        0.85        1.44      3.25 o 
   2  13  15       12.33       15.45      4.41 o 
  -3  14  15        3.42        6.32      4.59 o 
  -2  14  15        6.18       14.07      4.06 o 
  -1  14  15        1.63        6.71      3.84 o 
   0  14  15        7.03       12.06      6.03 o 
   1  14  15       77.75       94.03     19.24 o 
  -6   0  16       57.57       67.20      8.04 o 
  -4   0  16      184.13      144.15     10.91 o 
  -2   0  16        6.11       16.66      5.74 o 
   0   0  16       10.14        5.74      4.59 o 
   2   0  16       16.98       21.82      6.32 o 
   4   0  16      415.60      417.53     12.92 o 
  -7   1  16        5.19        4.02      4.06 o 
  -6   1  16        2.18        4.88      3.65 o 
  -5   1  16        8.48        1.36      3.17 o 
  -4   1  16        5.24        5.74      3.25 o 
  -3   1  16      148.67      142.72      7.31 o 
  -2   1  16      643.05      628.03     16.24 o 
  -1   1  16       80.16       77.17      5.88 o 
   0   1  16      178.85      189.08     16.66 o 
   1   1  16        1.00        3.02      3.03 o 
   2   1  16        0.80       -1.44      3.25 o 
   3   1  16       70.14       78.18      4.07 o 
   4   1  16        3.93        9.38      2.56 o 
   5   1  16       11.04       14.35      2.83 o 
  -7   2  16       81.74       87.87     10.34 o 
  -6   2  16       31.35       30.89      9.19 o 
  -5   2  16      130.32      132.52      7.31 o 
  -4   2  16      121.19      112.94      6.90 o 
  -3   2  16       31.25       24.99      4.06 o 
  -2   2  16       61.78       66.62      5.47 o 
  -1   2  16        2.82        1.47      4.31 o 
   0   2  16        6.42       15.42      3.84 o 
   1   2  16       16.39       15.78      3.84 o 
   2   2  16       11.55       10.94      3.84 o 
   3   2  16       16.90       19.75      3.27 o 
   4   2  16        1.72        3.29      2.23 o 
   5   2  16        9.36       13.65      3.19 o 
  -7   3  16       69.49       75.24      9.76 o 
  -6   3  16       31.61       36.76      7.47 o 
  -5   3  16       13.45       17.82      4.06 o 
  -4   3  16       17.94       19.65      4.06 o 
  -3   3  16        1.08        1.57      3.03 o 
  -2   3  16       81.28       92.13      6.28 o 
  -1   3  16       66.96       55.73      5.28 o 
   0   3  16       17.94       24.55      8.04 o 
   1   3  16        3.78        5.54      3.45 o 
   2   3  16       19.53       29.94      3.38 o 
   3   3  16       17.12       16.37      3.12 o 
   4   3  16       10.15       14.64      2.71 o 
   5   3  16       10.68        8.29      2.67 o 
  -7   4  16      143.12      173.44     13.21 o 
  -6   4  16       23.70       32.74      6.89 o 
  -5   4  16        3.51        2.30      5.17 o 
  -4   4  16        8.59        6.32      5.17 o 
  -3   4  16       42.73       44.61      5.46 o 
  -2   4  16       21.58       21.82      7.47 o 
  -1   4  16       36.32       47.01      8.61 o 
   0   4  16      132.42      113.47      8.33 o 
   1   4  16       93.93       82.59      9.19 o 
   2   4  16       29.22       36.74      3.62 o 
   3   4  16       30.27       27.06      3.67 o 
   4   4  16        0.98        3.05      2.36 o 
   5   4  16       31.57       57.99      5.79 o 
  -6   5  16        1.49        2.87      4.59 o 
  -5   5  16        0.90       -3.45      4.59 o 
  -4   5  16        9.48        6.89      5.17 o 
  -3   5  16      741.14      662.19     25.27 o 
  -2   5  16      131.27      136.72     14.07 o 
  -1   5  16      221.25      207.94      8.91 o 
   0   5  16       12.55       14.05      4.88 o 
   1   5  16       18.92       19.28      4.06 o 
   2   5  16        9.80       10.55      4.01 o 
   3   5  16        6.36       13.04      2.95 o 
   4   5  16        0.34        0.31      3.06 o 
   5   5  16       10.79       13.21      5.17 o 
  -6   6  16       29.76       31.59      7.47 o 
  -5   6  16       38.08       19.53      6.32 o 
  -4   6  16        0.34       -2.87      4.02 o 
  -3   6  16       43.23       60.30      8.61 o 
  -2   6  16       23.27       25.27      6.32 o 
  -1   6  16        8.29        8.61      5.17 o 
   0   6  16        2.71        3.73      3.25 o 
   1   6  16       46.92       53.77      3.87 o 
   2   6  16       47.32       47.19      6.11 o 
   3   6  16       83.43      101.53      5.37 o 
   4   6  16       21.44       31.52      5.13 o 
   5   6  16       32.46       40.20      6.89 o 
  -5   7  16       40.85       42.50      8.04 o 
  -4   7  16        9.98        6.89      5.17 o 
  -3   7  16        4.84        2.87      5.17 o 
  -2   7  16       63.65       54.56      8.04 o 
  -1   7  16       18.15        4.59      4.59 o 
   0   7  16      192.03      162.53     12.06 o 
   1   7  16       81.69       82.70      9.19 o 
   2   7  16        5.09        2.54      2.76 o 
   3   7  16       13.12       15.35      3.69 o 
   4   7  16       26.46       26.75      3.50 o 
  -5   8  16      250.47      228.00     14.93 o 
  -4   8  16        1.62       -4.02      4.02 o 
  -3   8  16      155.87      140.13     11.49 o 
  -2   8  16        2.89        9.19      4.59 o 
  -1   8  16       20.59       20.68      6.32 o 
   0   8  16       17.65       13.78      5.17 o 
   1   8  16       33.51       38.48      7.47 o 
   2   8  16      131.88      125.20     10.91 o 
   3   8  16       22.90       24.12      6.89 o 
   4   8  16        1.72        2.55      3.59 o 
  -5   9  16        3.30        4.02      5.17 o 
  -4   9  16        5.70        6.32      5.17 o 
  -3   9  16       38.19       46.52      7.47 o 
  -2   9  16        8.63        9.19      5.17 o 
  -1   9  16       16.02       15.51      5.74 o 
   0   9  16       91.72       87.30      9.76 o 
   1   9  16        1.82       -4.02      4.02 o 
   2   9  16       52.47       43.65      8.04 o 
   3   9  16        0.32        2.30      5.74 o 
  -4  10  16        6.41        2.30      4.59 o 
  -3  10  16        2.91        6.89      4.59 o 
  -2  10  16       38.21       39.63      7.47 o 
  -1  10  16        3.05       -1.72      4.02 o 
   0  10  16        0.10       -1.72      4.02 o 
   1  10  16       13.55       13.81      3.84 o 
   2  10  16        2.82        5.20      3.43 o 
   3  10  16      130.80      160.81     13.78 o 
  -3  11  16       20.20       27.57      6.89 o 
  -2  11  16       20.01       25.06      4.88 o 
  -1  11  16      151.50      185.44      9.19 o 
   0  11  16        1.64       -3.03      3.03 o 
   1  11  16       31.48       27.98      4.41 o 
   2  11  16        4.40        3.38      3.43 o 
   3  11  16       15.71       25.27      6.89 o 
  -3  12  16       10.81       13.21      5.17 o 
  -2  12  16       14.64       11.98      8.33 o 
  -1  12  16       11.00       19.13      4.00 o 
   0  12  16        9.25        2.40      3.43 o 
   1  12  16        4.27        8.34      3.84 o 
   2  12  16       91.70      102.23      9.76 o 
  -2  13  16      156.71      196.42     12.64 o 
  -1  13  16       59.87       74.09      8.61 o 
   0  13  16        0.56       -4.02      4.02 o 
   1  13  16        0.84       -1.72      4.59 o 
  -7   0  17       43.11       57.43      8.61 o 
  -5   0  17      123.66      128.07     10.91 o 
  -3   0  17      108.07      116.01     10.34 o 
  -1   0  17       23.59        9.19      5.74 o 
   1   0  17       19.79       22.40      6.32 o 
   3   0  17        9.92        7.40      3.73 o 
  -6   1  17       19.17       22.99      4.47 o 
  -5   1  17        8.34        6.11      3.45 o 
  -4   1  17       23.09       27.40      4.47 o 
  -3   1  17       75.31       70.01      5.88 o 
  -2   1  17       23.49       31.10      4.66 o 
  -1   1  17      153.25      153.36      8.12 o 
   0   1  17       18.15       20.69      4.47 o 
   1   1  17       51.86       46.46      5.47 o 
   2   1  17       40.77       47.61      5.47 o 
   3   1  17        1.90        3.03      2.38 o 
   4   1  17       47.47       54.90      3.81 o 
  -6   2  17       35.66       40.20      8.04 o 
  -5   2  17        0.87        0.74      3.43 o 
  -4   2  17       37.77       37.61      9.48 o 
  -3   2  17       60.38       62.24      5.88 o 
  -2   2  17       19.52       24.76      4.25 o 
  -1   2  17       16.51       12.06      4.06 o 
   0   2  17        0.42        0.96      3.03 o 
   1   2  17       19.26       24.99      4.47 o 
   2   2  17       71.61       76.85      6.69 o 
   3   2  17       58.21       73.64      4.98 o 
   4   2  17      123.15      134.73      5.49 o 
  -6   3  17       14.83        9.19      6.32 o 
  -5   3  17        5.92        4.02      5.17 o 
  -4   3  17        0.04       -0.74      3.16 o 
  -3   3  17       74.15       82.24      7.47 o 
  -2   3  17        0.92        6.03      3.25 o 
  -1   3  17        7.16        2.58      3.25 o 
   0   3  17      138.08      135.61     11.20 o 
   1   3  17        0.02        3.96      3.59 o 
   2   3  17        7.91        4.06      2.75 o 
   3   3  17        0.08        3.02      2.70 o 
   4   3  17       48.36       54.18      4.12 o 
  -6   4  17       29.74       30.44      7.47 o 
  -5   4  17       12.01       10.91      5.74 o 
  -4   4  17       19.01       21.82      6.32 o 
  -3   4  17      133.20      121.18     10.34 o 
  -2   4  17      141.99      124.72      7.31 o 
  -1   4  17        5.60        5.46      3.65 o 
   0   4  17        8.22       11.73      3.84 o 
   1   4  17       16.14       13.69      4.59 o 
   2   4  17        4.24        5.98      2.61 o 
   3   4  17       38.44       41.91      4.21 o 
   4   4  17       87.91      108.20      5.21 o 
  -5   5  17        1.36        5.17      5.17 o 
  -4   5  17       74.45       70.64      9.19 o 
  -3   5  17        2.60       12.64      5.17 o 
  -2   5  17      239.67      238.34     14.36 o 
  -1   5  17        0.37        2.58      3.25 o 
   0   5  17      173.50      168.35      8.50 o 
   1   5  17        3.48        5.17      3.65 o 
   2   5  17       25.14       27.25      3.46 o 
   3   5  17       10.57       15.39      3.27 o 
   4   5  17        4.09        5.80      3.72 o 
  -5   6  17       16.47       20.10      6.89 o 
  -4   6  17       18.33       14.93      6.32 o 
  -3   6  17      174.34      158.51     12.64 o 
  -2   6  17      169.13      176.89     12.64 o 
  -1   6  17        0.02       -3.45      4.59 o 
   0   6  17       18.90       35.61      7.47 o 
   1   6  17        2.73        4.05      3.39 o 
   2   6  17        7.79       11.08      4.56 o 
   3   6  17       81.65      109.72      5.89 o 
   4   6  17       36.07       43.65      6.89 o 
  -5   7  17       27.32       20.10      6.89 o 
  -4   7  17        1.86        0.57      5.17 o 
  -3   7  17      100.86      102.80     10.34 o 
  -2   7  17        2.36       11.49      5.74 o 
  -1   7  17      128.50      122.90     10.91 o 
   0   7  17        3.95       -2.87      4.59 o 
   1   7  17        1.42       -0.57      4.59 o 
   2   7  17       41.80       48.24      8.61 o 
   3   7  17        1.09        4.90      5.17 o 
   4   7  17       36.84       52.26      6.89 o 
  -4   8  17        0.44        2.87      5.17 o 
  -3   8  17        0.16        1.15      5.17 o 
  -2   8  17       57.42       60.30      8.61 o 
  -1   8  17       14.57       18.95      6.32 o 
   0   8  17       12.20       10.34      5.17 o 
   1   8  17       58.47       61.45      8.61 o 
   2   8  17        0.32        2.87      5.17 o 
  -3   9  17       44.12       60.88      8.61 o 
  -2   9  17      111.06      109.12     10.91 o 
  -1   9  17       22.34       18.38      6.32 o 
   0   9  17       14.32       16.66      6.32 o 
   1   9  17        4.27        2.87      4.59 o 
   2   9  17       32.56       37.91      8.04 o 
  -2  10  17       24.37       25.27      7.47 o 
  -1  10  17        5.50        5.74      5.17 o 
   0  10  17        4.05        1.72      5.17 o 
   1  10  17        3.30       -2.30      4.59 o 
  -6   0  18        1.47        2.87      5.17 o 
  -4   0  18      220.61      264.19     14.93 o 
  -2   0  18       46.38       56.28      8.04 o 
   0   0  18       96.66      138.41     12.06 o 
   2   0  18       31.25       34.46      8.04 o 
  -6   1  18        9.41        6.62      4.25 o 
  -5   1  18       73.15       75.26      6.28 o 
  -4   1  18       16.35       11.12      3.84 o 
  -3   1  18       29.07       28.43      4.87 o 
  -2   1  18        0.05       -0.88      3.03 o 
  -1   1  18        5.83        8.17      6.60 o 
   0   1  18      230.05      249.62     10.56 o 
   1   1  18       14.02       16.94      4.47 o 
   2   1  18       22.78       27.67      5.28 o 
   3   1  18       20.74       32.99      3.46 o 
  -6   2  18       85.70       90.74     10.34 o 
  -5   2  18        1.52        4.02      5.17 o 
  -4   2  18        3.36        5.46      3.73 o 
  -3   2  18        1.01        0.68      3.43 o 
  -2   2  18       23.60       28.14      4.87 o 
  -1   2  18       12.90       17.40      4.66 o 
   0   2  18        4.77       10.05      4.06 o 
   1   2  18        4.06        3.45      3.84 o 
   2   2  18       91.99      102.78      5.82 o 
   3   2  18        6.28        5.50      2.67 o 
  -5   3  18       26.09       20.10      6.89 o 
  -4   3  18       35.84       38.48      7.47 o 
  -3   3  18       11.53       13.32      4.25 o 
  -2   3  18       78.55       92.09      6.69 o 
  -1   3  18       98.86       91.48      7.47 o 
   0   3  18        0.20        2.87      3.65 o 
   1   3  18        9.75       13.89      4.25 o 
   2   3  18        0.70       -1.81      2.51 o 
   3   3  18        3.33        9.73      3.36 o 
  -5   4  18       61.99       63.75      9.19 o 
  -4   4  18        0.05       -4.59      4.59 o 
  -3   4  18       15.04       10.34      5.74 o 
  -2   4  18       32.11       22.97      6.89 o 
  -1   4  18       14.88       20.36      4.66 o 
   0   4  18        1.00        0.29      3.25 o 
   1   4  18       13.88        8.31      4.25 o 
   2   4  18       20.83       26.83      3.80 o 
   3   4  18        1.29        2.40      6.60 o 
  -4   5  18        0.38       -1.72      4.59 o 
  -3   5  18       38.76       43.07      8.04 o 
  -2   5  18        8.56       21.82      6.89 o 
  -1   5  18        7.08       19.53      6.32 o 
   0   5  18       21.87       13.21      6.32 o 
   1   5  18        2.88       -0.32      2.57 o 
   2   5  18        0.21        0.94      2.63 o 
   3   5  18        8.88        9.50      4.00 o 
  -4   6  18       20.58       18.38      6.89 o 
  -3   6  18      157.29      165.98     13.21 o 
  -2   6  18       19.15       21.25      6.89 o 
  -1   6  18        0.85        2.87      5.17 o 
   0   6  18        2.47        6.89      5.74 o 
   1   6  18        4.64       -4.59      4.59 o 
   2   6  18       27.33       40.04      5.09 o 
   3   6  18       56.64       68.50      6.05 o 
  -3   7  18       37.86       36.76      8.04 o 
  -2   7  18       64.94       58.58      9.19 o 
  -1   7  18       15.17        3.45      5.17 o 
   0   7  18       43.28       43.65      8.04 o 
   1   7  18       13.38       10.91      6.32 o 
  -2   8  18      102.38       93.04     10.34 o 
  -1   8  18        1.77        2.30      5.17 o 
   0   8  18       16.87       30.44      7.47 o 
  -5   0  19       30.55       32.16      7.47 o 
  -3   0  19        8.02        6.89      5.17 o 
  -1   0  19        2.53        5.17      5.74 o 
   1   0  19       46.53       55.13      8.61 o 
  -5   1  19        9.70       14.36      4.66 o 
  -4   1  19        6.01        3.45      3.65 o 
  -3   1  19        7.82       -1.15      3.65 o 
  -2   1  19       47.08       42.00      6.89 o 
  -1   1  19       50.44       58.87      6.09 o 
   0   1  19        2.95       -1.51      3.84 o 
   1   1  19        0.01       -0.30      3.84 o 
   2   1  19        0.13       -3.59      3.59 o 
  -4   2  19        4.00        3.48      4.88 o 
  -3   2  19       54.07       56.29      5.88 o 
  -2   2  19       18.67       21.66      8.04 o 
  -1   2  19       24.40       22.67      6.60 o 
   0   2  19       29.32       27.88      5.28 o 
   1   2  19        0.11        1.44      4.06 o 
   2   2  19        0.09       -1.45      2.78 o 
  -4   3  19        2.53        4.59      5.17 o 
  -3   3  19      107.34      111.42     10.91 o 
  -2   3  19       19.55       19.87      4.87 o 
  -1   3  19        7.92       11.57      4.31 o 
   0   3  19       95.77       98.81      7.31 o 
   1   3  19       32.84       32.20      5.69 o 
   2   3  19        1.72        2.84      3.72 o 
  -3   4  19        0.53        1.72      5.17 o 
  -2   4  19       57.55       44.22      8.04 o 
  -1   4  19        3.34       -0.57      5.17 o 
   0   4  19       31.77       31.83      5.47 o 
   1   4  19        5.73        2.87      4.06 o 
   2   4  19       14.96       17.21      4.25 o 
  -3   5  19        8.05       22.40      6.89 o 
  -2   5  19        5.16       13.21      5.74 o 
  -1   5  19        0.68       -2.30      5.17 o 
   0   5  19        1.22       -4.59      4.59 o 
   1   5  19        2.48        8.61      4.59 o 
   2   5  19       24.70       28.70      4.88 o 
  -2   0  20        8.34       10.34      6.32 o 
   0   0  20       20.42       16.66      6.89 o 
  -3   1  20        4.85        3.86      4.25 o 
  -2   1  20        2.72        7.24      5.17 o 
  -1   1  20        2.87       12.64      4.87 o 
   0   1  20        1.57        4.59      5.74 o 
   1   1  20       11.11        9.76      6.89 o 
  -3   2  20       47.91       80.40      9.76 o 
  -2   2  20       84.75       93.93      7.68 o 
  -1   2  20        2.37        2.82      6.89 o 
   0   2  20       65.18       94.76     10.91 o 
   1   2  20       67.57       91.89     10.91 o 
  -1   3  20        3.42        4.59      5.74 o 
   0   3  20       22.24       28.14      7.47 o 
                                                 
